# Supplementary material for: Chemical and molecular characterization of metabolites from Flavobacterium sp
Source: PLoS One. 2018 Oct 17;13(10):e0205817. doi: 10.1371/journal.pone.0205817 (PMC6192653; doi:10.1371/journal.pone.0205817)
Supplement: S1 Supporting Information — (ZIP) [file pone.0205817.s002.zip]

Archive with 21 entries (16 files):
- Data Set/
- Data Set/gc-ms/
- Data Set/gc-ms/EHDOSYA 1.doc
- Data Set/gc-ms/EHDOSYA 2.doc
- Data Set/gc-ms/EHDOSYA.pdf
- Data Set/MTT/
- Data Set/MTT/consolidate ABmtt Quercetin standart inDMSO ECV304.xlsx
- Data Set/MTT/consolidate CD mtt fLAVOBACTER EXTRACT in DMSO ECV304.xlsx
- Data Set/Sequence/
- Data Set/Sequence/Chromas.vs
- Data Set/Sequence/TUNC_CATAL_1387R_1_2016-11-29-11-04-33A12.ab1
- Data Set/Sequence/TUNC_CATAL_1387R__2_2016-11-29-11-04-33B12.ab1
- Data Set/Sequence/TUNC_CATAL_1387R__2_2016-11-29-11-04-33B12.fasta
- Data Set/Sequence/TUNC_CATAL_1387R__3_2016-11-29-11-04-33C12.ab1
- Data Set/Sequence/TUNC_CATAL_63F_1_2016-11-29-11-04-33A11.ab1
- Data Set/Sequence/TUNC_CATAL_63F_1_2016-11-29-11-04-33A11.fasta
- Data Set/Sequence/TUNC_CATAL_63F_1_2016-11-29-11-04-33A11.txt
- Data Set/Sequence/TUNC_CATAL_63F_2_2016-11-29-11-04-33B11.ab1
- Data Set/Sequence/TUNC_CATAL_63F_3_2016-11-29-11-04-33C11.ab1
- Data Set/UPLC/
- Data Set/UPLC/Quercetin_aYKUT 27112017.docx
