# Supplementary material for: Chemical and molecular characterization of metabolites from Flavobacterium sp
Source: PLoS One. 2018 Oct 17;13(10):e0205817. doi: 10.1371/journal.pone.0205817 (PMC6192653; doi:10.1371/journal.pone.0205817)
Supplement: S1 Supporting Information — (ZIP) [file pone.0205817.s002.zip › Data Set/MTT/consolidate ABmtt Quercetin standart inDMSO ECV304.xlsx]

## Sheet: Sayfa1
570 nm	Algae XP						Cell viability
microgram	500	50	10	5	0		500	50	10	5	0
	0.193	0.287	0.291	0.309	0.263		-17.9389	9.92366	10.687	12.9771	0
	0.204	0.308	0.31	0.297	0.255
	0.251	0.285	0.305	0.292	0.318		0	5	10	50	500
	0.212	0.275	0.257	0.286	0.212		100	112.977	110.687	109.924	82.0611
							19.084	3.37838	11.3793	4.51389	10.2326
	0.86	1.155	1.163	1.184	1.048
	0.215	0.288	0.29	0.296	0.262
SD	0.022	0.013	0.033	0.01	0.05
570 nm	Quercetin
microgram	500	50	10	5	0		500	50	10	5	0
	0.753	0.392	0.281	0.303	0.231		300.459	82.5688	36.6972	32.5688	0
	0.99	0.399	0.308	0.277	0.224
	0.922	0.375	0.299	0.29	0.222		0	5	10	50	500
	0.828	0.426	0.306	0.286	0.195		100	132.569	136.697	182.569	400.459
							10.5505	4.15225	5.7047	5.77889	13.7457
	3.493	1.592	1.194	1.156	0.872
	0.873	0.398	0.298	0.289	0.218
SD	0.12	0.023	0.017	0.012	0.023
								1					500	208.67	57	6
								mean	standart sapma	deney sayısı			50	169.9	12	6
							500	250.35	58	6			10	144.91	13	6
							50	156.36	25	6			5	141.21	15	6
							10	166.33	16	6			1	135.45	22	6
							5	151.1	10	6
							1	129.56	16	6
