# Supplementary material for: Chemical and molecular characterization of metabolites from Flavobacterium sp
Source: PLoS One. 2018 Oct 17;13(10):e0205817. doi: 10.1371/journal.pone.0205817 (PMC6192653; doi:10.1371/journal.pone.0205817)
Supplement: S1 Supporting Information — (ZIP) [file pone.0205817.s002.zip › Data Set/Sequence/TUNC_CATAL_1387R__2_2016-11-29-11-04-33B12.fasta]

>TUNC_CATAL_1387R__2_
ATCCGATTACTAGCGATTCCAGCTTCACGGAGTCGAGTTGCAGACTCCGATCCGAACTGA
GAACGGTTTTATAGATTCGCTCCTACTCACGTAGTGGCTGCTCTCTGTACCGTCCATTGT
AGCACGTGTGTAGCCCAAGGCGTAAGGGCCGTGATGATTTGACGTCATCCCCACCTTCCT
CACAGTTTACACTGGCAGTCTTGCTAGAGTTCCCGACATGACTCGCTGGCAACTAACAAC
AGGGGTTGCGCTCGTTATAGGACTTAACCTGACACCTCACGGCACGAGCTGACGACAACC
ATGCAGCACCTTGTAAATTGTCCGAAGAAAAGTCTGTTTCCAAACCTGTCAATCTACATT
TAAGCCTTGGTAAGGTTCCTCGCGTATCATCGAATTAAACCACATGCTCCACCGCTTGTG
CGGGCCCCCGTCAATTCCTTTGAGTTTCATTCTTGCGAACGTACTCCCCAGGTGGGATAC
TTATCACTTTCGCTTAGCCACTGAAGTTGCCCCCAACAGCTAGTATCCATCGTTTACGGC
GTGGACTACCAGGGTATCTAATCCTGTTCGCTCCCCACGCTTTCGTCCATCAGCGTCAAT
CCACAAGTAGTAACCTGCCTTCGCAATTGGTATTCCATGTAATATCTAAGCATTTCACCG
CTACACTACATATTCTAGTTACTTCCTTGTAATTCAAGTCTGGCAGTATCAATGGCCGTT
CCACAGTTGAGCTGCGGGCTTTCACCACTGACTTACCAAACCGCCTACGGACCCTTTAAA
CCCAATGATTCCGGATAACGCTGGATCCTCCGTATTACCGCGGCTGCTGGCACGGAGTTA
GCCGATCCTTATTCTTACGGTACCGTCAAGCTCCTTCACGAAGGAGTGTTTCTTCCCGTA
CAAAAGCAGTTTACACACCATAGATGCTTCTTCCTGCACGCGGCATGG
