# Supplementary material for: Chemical and molecular characterization of metabolites from Flavobacterium sp
Source: PLoS One. 2018 Oct 17;13(10):e0205817. doi: 10.1371/journal.pone.0205817 (PMC6192653; doi:10.1371/journal.pone.0205817)
Supplement: S1 Supporting Information — (ZIP) [file pone.0205817.s002.zip › Data Set/Sequence/TUNC_CATAL_63F_1_2016-11-29-11-04-33A11.fasta]

>TUNC_CATAL_63F_1_
GGCGCACGGGTGCGTAACGCGTATGCAACCTACCTTTTACAGAGGGATAGCCCAGAGAAA
TTTGGATTAATACCTCATGGTATATATCATTCGCATGTTTGATATATTAAAGTTCCAACG
GTAAAAGATGGGCATGCGTCCTATTAGCTAGATGGTAAGGTAACGGCTTACCATGGCAAC
GATAGGTAGGGGTCCTGAGAGGGAGATCCCCCACACTGGTACTGAGACACGGACCAGACT
CCTACGGGAGGCAGCAGTGAGGAATATTGGACAATGGGCGCAAGCCTGATCCAGCCATGC
CGCGTGCAGGAAGAAGCATCTATGGTGTGTAAACTGCTTTTGTACGGGAAGAAACACTCC
TTCGTGAAGGAGCTTGACGGTACCGTAAGAATAAGGATCGGCTAACTCCGTGCCAGCAGC
CGCGGTAATACGGAGGATCCAAGCGTTATCCGGAATCATTGGGTTTAAAGGGTCCGTAGG
CGGTTTGGTAAGTCAGTGGTGAAAGCCCGCAGCTCAACTGTGGAACGGCCATTGATACTG
CCAGACTTGAATTACAAGGAAGTAACTAGAATATGTAGTGTAGCGGTGAAATGCTTAGAT
ATTACATGGAATACCAATTGCGAAGGCAGGTTACTACTTGTGGATTGACGCTGATGGACG
AAAGCGTGGGGAGCGAACAGGATTAGATACCCTGGTAGTCCACGCCGTAAACGATGGATA
CTAGCTGTTGGGGGCAACTTCAGTGGCTAAGCGAAAGTGATAAGTATCCCACCTGGGGAG
TACGTTCGCAAGAATGAAACTCAAAGGAATTGACGGGGGCCCGCACAAGCGGTGGAGCAT
GTGGTTTAATTCGATGATACGCGAGGAACCTTACCAAGGCTTAAATGTAGATTGACAGGT
TTGGAAACAGACTTTTCTTCGGACAATTTACAAAGGTGCTGCATGGTTGTCGTCAGCTCG
TGCCGTGAGGTGTC
