# Supplementary material for: Chemical and molecular characterization of metabolites from Flavobacterium sp
Source: PLoS One. 2018 Oct 17;13(10):e0205817. doi: 10.1371/journal.pone.0205817 (PMC6192653; doi:10.1371/journal.pone.0205817)
Supplement: S1 Supporting Information — (ZIP) [file pone.0205817.s002.zip › Data Set/Sequence/TUNC_CATAL_63F_1_2016-11-29-11-04-33A11.txt]

     G      A      T      C
   636    108     34     28
   632    107     35     28
   623    108     37     27
   610    109     41     26
   591    111     48     25
   569    114     58     23
   550    118     69     21
   537    122     77     21
   528    125     83     21
   519    127     87     21
   506    130     91     22
   489    134     95     22
   470    139    100     22
   453    147    105     21
   438    156    111     19
   426    164    118     18
   415    172    125     18
   405    177    132     20
   395    181    138     23
   387    183    143     28
   381    185    147     34
   379    189    150     41
   381    195    153     47
   384    205    156     53
   388    217    159     57
   390    230    162     61
   391    244    164     65
   391    256    166     69
   391    268    166     74
   393    278    165     80
   397    287    163     87
   404    295    161     95
   415    303    159    102
   429    312    157    108
   443    322    154    112
   456    332    152    116
   466    343    148    119
   470    353    145    123
   469    360    140    129
   463    363    136    135
   456    362    131    143
   449    356    127    150
   446    348    122    155
   445    339    118    158
   446    329    113    157
   447    320    109    153
   445    310    104    147
   440    300    100    141
   431    288     95    137
   421    275     91    137
   409    263     87    140
   399    253     83    146
   390    245     78    153
   382    239     73    158
   375    233     67    159
   368    226     61    157
   361    219     56    151
   353    212     52    145
   344    208     48    141
   334    210     45    141
   322    218     42    143
   309    232     38    147
   296    248     34    149
   284    267     30    150
   275    286     25    149
   271    307     21    148
   271    331     18    149
   275    358     17    152
   281    387     18    159
   286    416     20    168
   290    441     21    178
   293    459     22    187
   297    469     21    193
   304    472     19    198
   315    471     17    203
   328    469     15    210
   341    467     14    219
   348    465     13    231
   349    460     13    246
   344    450     14    262
   335    432     14    277
   326    407     13    290
   320    377     13    300
   317    346     13    307
   315    315     14    310
   310    287     15    310
   299    261     17    309
   280    236     18    307
   255    210     19    302
   228    184     19    295
   204    158     18    286
   186    136     17    275
   174    118     19    261
   168    106     23    246
   162     97     31    231
   153     89     42    215
   139     81     56    200
   121     71     71    184
   101     59     88    168
    82     48    106    154
    68     38    125    141
    60     32    147    132
    55     28    170    127
    54     28    194    125
    52     28    220    127
    49     30    244    131
    47     33    268    135
    46     36    289    140
    48     40    309    145
    53     44    326    151
    62     47    340    157
    73     48    352    163
    88     48    359    170
   105     47    362    176
   128     46    363    182
   156     46    363    188
   190     47    362    193
   228     49    364    198
   268     51    366    204
   307     52    367    209
   344     53    365    216
   379     54    357    223
   413     57    342    229
   449     64    322    236
   485     73    298    241
   520     85    273    247
   550     99    249    253
   571    113    226    261
   581    128    205    272
   577    143    184    285
   560    161    162    299
   534    183    140    313
   500    209    117    327
   462    242     96    340
   420    278     78    352
   377    318     63    364
   331    359     52    378
   285    401     45    393
   240    440     40    408
   199    479     37    419
   163    515     34    425
   134    550     32    423
   111    582     31    414
    95    608     31    397
    82    625     32    375
    73    631     35    351
    65    622     39    326
    59    600     47    300
    54    565     57    273
    50    522     70    245
    47    474     86    215
    43    426    105    186
    38    378    129    158
    33    331    155    134
    29    285    185    114
    27    240    217     98
    26    198    249     86
    27    160    279     77
    28    129    306     70
    28    105    328     64
    25     87    344     59
    21     73    356     55
    16     62    362     52
    11     53    365     52
     8     45    364     52
     7     39    360     54
     7     35    355     58
     8     34    349     63
     9     35    344     70
    10     38    341     79
    11     42    341     92
    13     46    343    108
    14     51    345    127
    15     57    347    150
    15     62    345    175
    14     66    338    204
    13     69    323    237
    13     70    301    271
    13     69    273    306
    15     66    241    339
    17     62    207    369
    20     58    174    394
    22     56    143    415
    24     54    117    431
    26     52     94    445
    27     49     75    455
    26     44     61    462
    25     37     50    463
    23     29     42    457
    20     20     38    445
    17     13     36    426
    16      8     36    401
    16      7     37    372
    17      8     39    338
    16     11     44    303
    14     15     51    265
    11     18     64    228
     7     19     81    193
     3     20    105    161
     0     19    134    134
     0     18    166    112
     0     17    198     94
     0     17    228     80
     1     15    254     69
     1     14    274     61
     0     12    287     55
     0     11    294     51
     0     10    293     49
     0     11    287     48
     2     12    279     48
     5     14    270     46
     9     14    264     44
    12     14    265     41
    14     11    273     37
    16      9    289     33
    19      7    310     30
    24      6    333     28
    34      8    355     27
    51     10    372     26
    74     12    379     26
   105     12    376     26
   141     11    362     26
   181      8    338     26
   223      5    307     25
   268      2    270     24
   315      1    232     21
   362      0    194     17
   408      0    158     13
   447      0    126     10
   476      0     98      8
   489      0     75      7
   483      2     57      7
   459      6     45      7
   418     12     37      7
   367     21     34      5
   311     32     33      4
   256     46     33      2
   206     63     33      0
   162     84     32      0
   125    111     31      0
    95    143     29      0
    74    180     26      0
    62    219     24      0
    59    256     23      0
    65    288     22      0
    78    311     22      0
    98    324     23      0
   122    326     23      0
   150    318     22      0
   180    301     20      0
   211    275     18      0
   242    244     15      0
   272    210     13      0
   297    175     12      0
   314    141     12      0
   322    112     12      0
   317     90     12      0
   301     77     10      0
   274     76      8      0
   239     88      5      0
   201    113      3      0
   163    150      2      1
   129    196      2      3
   101    249      3      7
    79    304      4     15
    62    357      6     29
    48    404      6     50
    35    442      6     80
    23    469      6    120
    13    484      4    169
     6    484      3    223
     3    468      3    280
     5    435      3    335
    11    386      3    384
    19    326      3    423
    26    261      3    452
    31    198      3    470
    32    144      3    480
    30    102      3    483
    25     74      2    481
    18     56      2    478
    12     45      1    474
     6     38      1    469
     1     33      1    463
     0     28      1    451
     0     25      1    432
     7     24      2    403
    23     25      3    364
    48     27      5    316
    84     29      7    264
   128     29      9    212
   179     28      9    165
   236     26      8    126
   294     23      6     95
   353     21      4     73
   407     18      4     58
   450     16      4     47
   478     13      5     39
   487      9      7     34
   473      5      9     31
   441      2     10     30
   396      0     11     30
   349      0     12     31
   308      0     12     32
   282      0     11     33
   276      0     10     32
   294      0      8     30
   334      0      6     27
   392      1      4     23
   464      2      2     20
   540      3      2     17
   611      4      1     14
   666      5      1     12
   694      5      0     11
   691      5      0     11
   656      5      0     15
   593      5      0     23
   512      6      1     37
   424      6      4     58
   338      6      6     88
   260      5      8    124
   195      4     10    166
   142      4     10    211
   102      4     10    254
    75      4      9    289
    60      4      7    313
    59      3      7    321
    71      2      7    312
    95      0      7    286
   131      0      9    249
   176      0     10    205
   228      2     10    160
   283      5     10    120
   339     10      9     86
   391     14      7     61
   434     17      5     42
   462     18      4     28
   470     16      5     17
   456     13      6     10
   422      8      8      7
   371      4     10     11
   311      1     11     24
   248      0     12     50
   190      0     13     87
   141      0     13    136
   102      1     14    194
    72      2     13    257
    51      4     13    320
    36      6     11    376
    26     13     10    420
    21     26      9    446
    21     49      8    449
    24     83      9    429
    30    130      9    387
    37    185      9    329
    42    244      8    262
    45    299      6    195
    45    344      3    137
    43    372      1     95
    40    382      0     71
    36    373      0     68
    33    348      1     83
    30    311      2    113
    27    267      2    152
    25    220      2    194
    24    173      1    234
    26    129      0    266
    30     90      0    286
    36     58      0    290
    47     35      0    279
    63     20      0    254
    87     13      0    220
   123     10      1    180
   173     12      0    141
   236     15      0    106
   309     18      0     79
   388     21      0     59
   462     24      0     46
   521     26      0     38
   557     28      0     32
   564     28      0     28
   541     27      0     26
   492     25      0     24
   429     22      0     23
   365     18      0     22
   316     15      0     23
   297     13      0     24
   315     12      0     25
   371     14      0     27
   458     18      0     29
   561     22      0     30
   663     26      0     29
   748     28      0     27
   800     29      1     22
   813     29      3     17
   785     29      4     12
   721     31      6      8
   632     35      7      8
   531     39      6      9
   433     42      5     11
   351     42      4     13
   297     38      4     14
   279     30      3     12
   299     21      3      8
   355     13      2      4
   435      7      2      1
   524      5      1      0
   605      5      0      0
   662      6      0      0
   683      6      0      1
   665      5      0      2
   611      4      0      2
   531      1      0      1
   437      0      0      1
   342      0      8      1
   257      0     28      2
   185      1     63      3
   130      3    116      4
    89      4    187      4
    60      5    272      3
    41      6    366      2
    29      5    459      0
    24      4    538      0
    28      3    593      0
    42      2    614      0
    71      3    596      1
   121      3    543      1
   197      3    461      1
   300      2    363      1
   429      1    263      0
   575      0    172      0
   723      0    100      0
   856      0     50      0
   955      0     19      0
  1007      0      4      1
  1003      0      0      0
   945      0      0      0
   843      0      0      0
   710      0      0      6
   564      0      0     26
   422      0      0     64
   294      0      3    123
   190      1      6    203
   112      2     11    298
    61      3     14    398
    32      4     17    490
    19      4     17    560
    18      5     15    597
    22      4     11    598
    31      4      7    562
    44      4      4    495
    63      4      2    408
    92      4      3    313
   135      5      5    222
   191      5      7    144
   260      6     10     82
   334      7     11     39
   405      7     11     13
   465      7      9      1
   504      7      7      0
   516      5      4      0
   500      4      0      4
   457      2      0      9
   394      1      0     13
   318      0      8     15
   240      0     30     16
   168      0     72     16
   107      0    135     15
    62      0    219     14
    32      0    319     14
    15      0    425     14
     7      0    523     16
     5      1    600     18
     6      5    643     19
     9     14    644     18
    12     31    604     16
    15     57    528     12
    16     96    429      9
    17    145    323      6
    15    205    222      4
    12    270    138      4
     9    334     76      6
     5    389     36      7
     3    430     13      9
     3    451      3      9
     4    454      0      8
     6    442      2      5
     9    424      5      2
    12    409      8      0
    13    405     10      0
    14    415     11      0
    13    438      9      1
    11    468      6      0
     9    495      3      0
     6    507      1      0
     4    497      1      2
     2    463      2     19
     1    407      5     54
     0    338      8    112
     0    263     11    193
     0    194     12    290
     0    134     11    391
     0     88      8    482
     0     54      5    548
     0     31      3    579
     0     17      1    570
     0      8      1    524
     5      5      2    449
    20      5      4    358
    49      7      7    264
    95     11      9    178
   161     15     10    108
   245     18      9     57
   340     20      7     25
   435     21      5      8
   519     21      2      1
   577     21      1      0
   599     19      0      0
   582     17      0      2
   529     14      0      5
   449      9      0     12
   356      5      0     29
   262      1      0     59
   179      0      1    106
   111      0      2    171
    62      1      2    249
    30      6      2    332
    12     11      2    409
     3     17      1    469
     0     21      0    501
     0     22      0    499
     0     21      0    465
     0     18      3    404
     3     14      6    326
    17     12     10    243
    50     11     14    165
   106     12     16    101
   187     14     17     54
   288     15     15     25
   399     14     12     11
   504     12      8      6
   586      9      4      6
   631      5      2      9
   633      2      0     11
   590      0      0     12
   512      0      0     11
   412      0      0     10
   306      0      0      9
   208      2      3      8
   127      4     14      8
    68      7     39      8
    30      8     83     10
    10      8    148     11
     1      7    229     13
     1      4    317     13
     3      1    400     12
     5      0    462     10
     5      0    492      7
     5      6    484      5
     3     21    440      3
     1     49    369      3
     0     93    283      3
     0    155    196      3
     2    234    121      3
     4    324     65      2
     6    415     29      1
     8    495     10      0
     8    549      0      0
     8    569      0      0
     7    550      0      0
     5    496      8      1
     4    417     34      3
     2    326     82      5
     0    235    156      6
     0    156    253      6
     0     95    363      6
     0     51    469      5
     1     24    555      4
     2      9    607      3
     0      2    613      3
     0      0    575      3
     0      0    499      4
     9      0    399      4
    43      0    291      4
   110      0    193      3
   216      1    114      2
   358      1     58      0
   522      0     26      0
   687      0     10      0
   828      0      4      0
   922      0      2      1
   952      2      2      3
   914      6      1      2
   816      9      0      0
   675     12      0      0
   513     12      0      5
   355     10      0     33
   219      7      1     89
   116      3      4    177
    48      1      8    294
    11      0     12    425
     0      0     16    553
     0      0     18    654
     5      0     18    713
    13      2     16    718
    19     12     13    670
    22     32     10    577
    22     67      7    457
    18    118      6    329
    12    182      7    211
     6    251      9    117
     2    317     10     53
     1    367     11     16
     3    396     10      1
     8    399      8      0
    13    383      5      3
    18    358      2      8
    21    340      0     10
    21    343      0     11
    20    375      0     12
    17    435      1     13
    14    510      2     13
    10    584      3     13
     6    635      4     10
     3    648      4      5
     1    615      3      0
     0    540      2      0
     0    437      2     13
     0    323      2     46
     0    215      3    106
     1    127      3    193
     3     63      4    303
     4     25      3    422
     4      6      3    534
     4      0      2    618
     3      0      1    660
     1      0      0    650
     0      0      0    592
     0      0      0    502
     0      0      2    404
     1      0      6    327
     1      4     11    295
     2      9     16    322
     2     14     21    406
     1     19     23    530
     0     21     22    664
     0     21     19    777
     0     18     15    840
     0     14     10    837
     0      9      6    767
     0      7      1    646
     0      6      0    498
     0      8      2    349
     0     12     17    220
     0     15     51    123
     1     17    111     61
     1     16    199     29
     2     13    309     15
     2     10    428     12
     2      6    537     12
     2      2    616     15
     1      0    649     18
     0      0    630     23
     0      2    564     28
     0     21    464     33
     0     63    349     34
     1    133    238     31
     3    232    145     24
     6    355     76     15
     9    485     33      7
    10    605     10      3
    11    694      1      1
     9    736      0      2
     7    723      0      1
     5    657      2      0
     3    549      5      0
     1    419      9     11
     0    288     14     44
     0    174     17    109
     0     88     18    210
     0     33     17    339
     0      6     14    479
     0      0     11    606
     0      0      8    694
     0      3      7    723
     0      6      7    687
     0      8      9    596
     0     10     12    472
     0     13     14    349
     0     17     16    259
     2     22     16    225
     5     24     16    255
     8     25     15    341
    10     23     14    460
    11     19     13    583
    11     14     12    680
    10     10     10    728
     9      6      8    719
     9      3      3    654
     9      2      0    548
    10      1      0    420
    11      0      8    292
    10      0     40    181
     8      0    100     97
     6      0    192     43
     3      2    313     17
     1      5    449     11
     0      8    581     16
     0     10    685     25
     0     10    742     32
     0      8    739     36
     0      5    677     36
     0      2    568     32
     0      0    433     27
     0      0    298     22
     0      0    190     18
     0      1    129     15
     0      2    124     14
     0      4    175     13
     0      4    267     12
     1      4    380     12
     2      3    488     12
     3      2    566     12
     4      1    597     11
     4      0    574      9
     4      0    500      6
     3      0    393      4
     2      0    276      2
     3      0    177      0
     5      0    122      0
     8      0    124      0
    11      0    190      0
    14      0    308      0
    14      0    458      0
    13      0    610      0
     9      0    732      2
     6      1    800      3
     2      3    798      5
     0      4    727      6
     0      4    603      7
     0      3    455      6
     1      2    316      4
     2      0    215      2
     3      0    175      0
     4      0    202      0
     4      0    285      0
     4      1    405      0
     3      2    530      1
     1      0    631      3
     0      0    684      5
     0      0    679      6
     0     14    617      5
     0     51    511      3
     0    118    383      0
     0    217    255      0
     0    340    147      0
     0    472     69      2
     2    588     22      5
     4    666      2      4
     8    690      0      0
    11    653      3      0
    14    564      8      2
    16    442     11     35
    15    310     12    103
    13    191     11    212
    11     99     11    352
     9     40     12    504
     8      7     15    642
     8      0     18    739
     8      0     21    775
     8     16     23    743
     7     54     24    651
     5    115     23    518
     2    199     21    369
     0    299     19    230
     0    399     18    120
     0    479     16     47
     1    523     15      9
     3    521     15      0
     3    476     14      0
     2    398     14      5
     0    302     13      9
     3    208     13     12
    17    127     13     13
    53     67     12     14
   114     30     11     16
   201      9      9     18
   307      0      7     20
   415      0      6     19
   507      0      5     17
   564      0      5     12
   576      2      6      8
   541      2      7      4
   466      0      8      1
   369      0      8      0
   267      0      7      0
   175     20      5      0
   103     73      3      0
    53    169      2      0
    23    309      2      0
     8    484      3      0
     2    669      4      0
     0    835      5      0
     0    948      4      0
     0    988      3      0
     0    946      1      0
     4    831      0      0
    17    665      0      0
    44    481      0      0
    91    307      1      0
   163    168      3      0
   258     72      4      0
   369     20      4      1
   481      0      3      1
   575      0      2      1
   632      1      0      0
   638      4      0      0
   590      4      0      0
   496      3      0      0
   376      2      0      1
   257      2      1      4
   168      5      1      7
   133      8      0      9
   165     11      0     11
   266     14      0     11
   421     15      0     10
   607     14      0      7
   788     12      0      4
   932      9      0      1
  1008      6      0      0
  1000      4      0      0
   908      3      0      1
   751      5      0      3
   564      9      0      4
   390     14      0      5
   272     17      0      4
   242     19      0      3
   312     17      0      2
   473     12      0      0
   691      6      0      0
   920      0      0      0
  1109      0      0      0
  1218      0      0      0
  1223      2      1      0
  1126      5      2      0
   947      3      4      1
   724      0      4      1
   498      0      3      1
   300      9      0      2
   153     54      0      3
    60    145      0      4
    14    284      0      5
     0    462      4      7
     0    654      6      8
     5    828      5      9
    11    950      0      7
    15    995      0      5
    19    955      6      2
    23    838     50      0
    26    668    138      2
    27    479    273      6
    24    302    441     14
    18    162    617     25
    11     70    765     36
     5     20    855     47
     0      1    866     55
     0      0    796     62
     0      0    662     66
     3      5    493     70
     5     31    323     73
     7     88    179     78
     6    186     78     84
     5    319     21     90
     4    470      0     96
     3    614      0    102
     3    719      1    107
     4    764      4    111
     3    738      4    115
     0    647      2    119
     0    513      2    124
     3    362      4    128
    25    222      7    132
    75    113     10    134
   159     42     12    134
   275      7     11    131
   411      0     10    127
   549      0      9    121
   662      2      9    115
   728      3      9    107
   734      1     10     96
   676      0      9     82
   567      0      6     67
   429      0      4     58
   288      0      2     64
   165      1      3     98
    75      1      7    167
    22      1     13    272
     0      1     21    405
     0      3     29    546
     2      7     34    668
     9     12     38    744
    12     16     39    755
    12     17     38    696
    10     16     38    580
     7     12     38    431
     6      7     41    287
     5      4     45    185
     4      5     50    153
     2      9     55    202
     1     15     58    325
     0     22     60    494
     0     28     60    671
     1     31     58    813
     4     32     57    885
     8     31     57    869
    13     29     58    770
    16     25     59    615
    16     22     61    444
    13     20     62    302
     9     18     62    226
     4     18     61    231
     1     18     60    312
     0     17     57    441
     0     14     54    581
     0      8     51    692
     2      1     46    744
     3      0     42    726
     4     11     38    643
     5     47     36    516
     5    117     34    373
     5    221     34    239
     7    352     33    132
    10    493     31     60
    16    619     28     20
    23    706     23      3
    31    736     17      1
    36    704     11      3
    36    617      7      6
    32    493      6      9
    26    356      5     10
    24    229      6     12
    36    128      8     15
    68     59      9     18
   124     21      9     20
   199      6      8     22
   282      5      7     22
   357     10      6     20
   408     15      4     18
   424     19      3     14
   402     19      2     11
   348     15      1      9
   276      7      1      7
   198      0      0      5
   129      0      0      4
    76     16      0      4
    42     73      0      3
    24    182      0      2
    18    346      1      1
    19    554      1      0
    22    781      2      0
    23    991      2      0
    22   1146      1      0
    16   1214      1      0
     9   1182      0      0
     3   1053      0      0
     6    854      0      0
    25    622      0      1
    69    397      1      2
   140    214      3      3
   236     88      5      3
   347     19      7      3
   455      0      8      3
   538      0      7      1
   581      2      6      0
   572      9      4      0
   515     10      2      0
   422      6      1      0
   312      0      0      0
   205      0      0      1
   118      1      0      2
    58     29      1      2
    25     90      2      2
    14    191      3      1
    14    331      4      0
    20    491      4      0
    24    645      4      0
    26    759      4      0
    25    806      3      2
    22    776      2      4
    19    680      1      6
    17    551      0      8
    17    434      0      8
    17    370      0      7
    18    385      0      6
    19    478      1      4
    20    625      2      2
    19    782      4      0
    18    901      7      0
    17    949      9      0
    16    911     10      0
    14    801      9      0
    12    652      7      0
     9    509      2      0
     5    408      0      0
     2    376      0      0
     1    415      0      0
     3    507      4      0
     7    618      8      0
    13    711      7      0
    17    753      1      0
    20    728      0      0
    19    637      1      0
    16    499     40      0
    12    344    125      0
     8    201    263      0
     6     92    443      0
     5     27    636      0
     6      0    804      0
     6      0    906      0
     6      6    917      0
     6     15    834      0
     6     19    676      0
     8     17    484      0
    10     13    307      0
    12      9    191      0
    13      6    163      0
    13      5    229      0
    13      6    368      1
    12      8    544      4
    11     11    710      7
    11     13    823     11
    11     15    857     13
    11     15    802     13
     9     13    673     11
     8     10    503      8
     7      6    332      4
     9      2    202      1
    12      0    145      0
    15      0    172      0
    17      0    276      0
    18      2    429      2
    16      4    590      3
    15      5    718      4
    15      5    781      5
    16      4    765      5
    18      3    674      4
    15      2    533      2
     6      0    372      1
     0      0    223      0
     0      0    109      0
    26      0     38      0
   105      0      5      0
   243      2      0      0
   434      4      0      0
   653      6      4      0
   862      7      5      0
  1017      7      2      0
  1084      7      0      0
  1048      7      0      0
   916      6      0      0
   716      5      1      0
   489      5      3      1
   278      5      5      2
   120      7      6      4
    41      8      5      6
    48     10      3      9
   135      9      1     10
   282      8      0     11
   458      6      0     10
   631      5      0      8
   765      8      0      5
   835     12      0      2
   830     13      1      0
   752     10      2      0
   619      0      3      0
   459      0      4      0
   301      4      2      2
   169     56      0      3
    75    169      0      3
    22    349      0      3
     0    583      0      2
     0    837      4      1
     2   1063      8      1
     7   1212      8      0
    10   1249      2      0
    12   1166      0      0
    13    980      0      0
    15    735     37      0
    18    481    122      1
    20    263    262      3
    21    110    445      6
    19     25    642      8
    16      0    813      9
    11      0    918      8
     6      7    929      6
     3     14    842      4
     1     13    678      2
     1      7    475      0
     3      2    283      0
     5      0    148      0
     7      4     99      0
     7     10    144      0
     8     18    267      3
     8     24    433      6
    10     27    599      9
    15     25    725     12
    20     16    780     13
    25      3    755     12
    27      0    658      9
    26      4    513      5
    22     46    354      2
    17    135    209      0
    13    273     99      0
    12    445     32      0
    15    624      2      3
    19    775      0      8
    23    861      0     12
    24    862      5     15
    23    780      6     16
    19    639      3     14
    13    479      1      9
     8    347      0      4
     3    280      0      1
     0    295      0      0
     0    383      0      0
     0    515      0      2
     2    649      2      6
     7    744      6      9
    14    772      8     11
    21    725      6     11
    27    615      0     10
    28    468      0      8
    26    315      4      5
    20    181     46      3
    12     82    134      2
     4     23    268      2
     0      0    433      3
     0      0    601      3
     1      5    736      4
     6     11    806      6
    13      9    794      7
    19      0    702      9
    22      0    554     11
    22      1    383     13
    20     45    224     13
    17    136    103     11
    13    277     30      8
    10    453      0      5
     8    635      0      4
     7    789      1      7
     7    880      7     12
     7    889      7     14
     7    813      3     10
     6    670      0      0
     6    493      0      0
     4    316      0      8
     3    170      0     64
     2     69      2    178
     1     15      4    351
     0      0      4    563
     0      0      4    778
     0      3      4    950
     0      6      4   1037
     0      6      4   1018
     0      5      5    895
     0      7      5    699
     1     14      6    476
     2     24      7    280
     3     34      9    157
     4     41     10    134
     4     43     11    213
     5     41      9    372
     6     36      6    569
     8     29      4    756
     9     22      4    888
    10     17      6    937
    10     12     10    893
     8      9     10    772
     5      7      4    602
     2      5      0    419
     0      5      0    255
     0      5     20    132
     3      6     86     56
     7      8    205     22
    11      9    371     15
    13     10    561     23
    12      9    739     33
     9      7    865     40
     4      5    908     40
     0      3    859     35
     0      2    728     24
     2      1    547     10
     8      1    356      0
    16      1    192      0
    24      0     77     24
    28      0     15     88
    27      0      0    199
    22      1      0    352
    15      4      5    530
     7      7      9    702
     1      8      7    832
     0      4      1    889
     0      0      0    860
     3      0      0    749
     6     11      1    581
     8     53      6    394
     9    131     10    224
     8    245     10     98
     7    385      7     24
     7    527      3      0
    10    646      0      0
    14    714      0     12
    18    716      0     24
    22    650      2     28
    25    531      2     26
    26    384      0     21
    26    240      0     18
    25    123      2     18
    22     44     19     20
    17      5     55     22
    12      0    109     21
     7      0    176     18
     6      5    242     14
    10      7    294     10
    16      5    317      7
    20      2    305      7
    14      2    263      8
     0      5    199      9
     0     10    130      9
     7     15     70      9
    84     18     27      8
   244     18      4      7
   493     15      0      7
   805     10      0      7
  1132      6      2      7
  1405      3      4      6
  1564      2      3      5
  1571      3      1      5
  1421      5      0      5
  1150      7      0      6
   817      9      0      8
   493     11      0     10
   245     13      2     12
   116     15      3     12
   123     16      4     11
   253     17      4      8
   468     16      3      6
   715     13      0      3
   937     10      0      2
  1083      5      0      2
  1124      1      0      4
  1052      0      3      7
   888      0      7     10
   669      3      8     12
   441      9      3     12
   245     15      0     11
   105     18      0      9
    27     18     20      6
     0     13     83      4
     0      7    191      2
     4      1    337      0
     9      0    497      0
     9      2    638      0
     5      5    726      0
     5      5    740      0
     9      1    675      0
    18      0    548      1
    26      0    390      2
    32     28    235      2
    32     97    111      2
    27    212     31      1
    19    363      0      0
    11    529      0      0
     5    678      4      0
     2    779     15      1
     3    809     16      4
     6    762      6      6
    11    648      0      8
    15    493      0      8
    17    328     27      7
    17    183    107      5
    14     77    238      3
    10     16    407      2
     6      0    586      2
     2      0    739      4
     0     10    832      6
     0     14    841      8
     1      7    767      8
     5      0    627      7
     9      0    453      5
    14     24    282      3
    18    101    142      1
    20    230     48      0
    22    397      1      0
    22    575      0      0
    21    726      0      0
    18    817     13      0
    15    829     19      0
    12    760     12      0
     8    628      0      1
     5    463      0      4
     3    297      8      7
     1    158     73     11
     0     62    197     14
     0     10    375     15
     0      0    581     16
     0      0    777     15
     0      9    919     13
     0     13    974     10
     2      8    928      8
     4      0    793      5
     6      0    604      2
     7      7    402      0
     6     58    225      0
     4    154     96      0
     2    291     21      2
     1    453      0      5
     1    610      0      8
     3    733      4     10
     5    794     16     10
     6    781     19      9
     6    696     12      8
     5    559      0      7
     3    399      0      8
     2    247      0     10
     0    125     57     13
     0     45    176     15
     0      6    358     15
     0      0    583     13
     0      0    809      9
     0      7    987      5
     2      9   1074      4
     5      7   1049      6
     7      2    917      8
    10      0    712      9
    12      0    482      4
    14      2    274      0
    14      5    120      0
    13      6     31     15
    12      4      0     70
    11      1      0    167
     9      0      4    300
     8      2     11    447
     6      7     10    578
     4     10      3    663
     2      7      0    683
     1      0      0    633
     0      0      0    529
     0      5      7    395
     0     54     15    260
     2    152     20    146
     4    299     20     65
     6    476     17     20
     7    651     11      2
     9    784      7      0
    10    843      5      6
    12    815      4     14
    14    706      3     20
    15    544      0     24
    15    366      0     28
    14    207      0     32
    11     91     14     34
     6     24     48     33
     2      0    107     31
     0      0    184     27
     0      3    269     22
     1      8    343     19
     4      7    389     17
     8      2    395     17
    10      0    357     19
    10      0    282     21
    10      0    186     24
     9      4     88     27
     9     10     13     31
     9     16      0     35
    10     19     22     39
    12     21    134     42
    13     20    316     44
    14     16    540     46
    13     11    767     47
    11      7    948     47
     9      3   1042     47
     7      0   1026     43
     6      0    905     36
     6      0    711     22
     9      0    489      6
    15      0    284      0
    21      0    130      4
    25      0     37     50
    26      0      0    143
    23      0      0    285
    16      0      2    463
     8      0      9    647
     2      1      8    801
     0      2      4    892
     1      3      0    898
     3      3      2    819
     1      3      8    674
     0      3     16    496
     0      4     22    322
    11      6     25    178
    50      9     24     81
   120     13     22     30
   222     18     19     12
   341     22     16     13
   458     24     15     20
   549     22     13     25
   593     18     11     26
   582     13      8     23
   519      8      4     15
   421      5      1      5
   307      5      0      0
   199      7      0      0
   112      8      1     19
    52      6      3     74
    18      3      5    168
     3      0      7    298
     2      0      7    446
     5      2      6    584
    10      6      4    683
    15      7      1    718
    20      3      0    681
    25      0      0    582
    29      0      2    444
    31     18      7    297
    31     80     12    168
    28    190     15     75
    23    343     17     22
    17    515     16      1
    11    672     15      1
     6    778     15      8
     5    808     15     15
     7    753     13     18
    12    627      6     18
    19    462      0     16
    27    294      0     15
    32    153      9     16
    32     58     60     18
    26      9    156     22
    16      0    294     24
     8      0    454     26
     5      5    604     25
     8      8    708     21
    15      6    740     16
    17      3    691     10
     9      3    576      5
     0      8    422      2
     0     16    266      2
    28     24    138      5
   136     28     52     10
   335     29      9     14
   616     27      0     16
   942     25      0     15
  1250     23      0     12
  1472     22      0      7
  1555     22      0      2
  1480     22      1      0
  1266     20      4      0
   965     17      4      0
   643     13      0      3
   361     10      0      7
   157      9      0     11
    40     10     40     15
     0     13    131     17
     0     17    278     17
     9     21    466     16
    21     23    662     12
    23     23    822      8
    19     21    905      4
    15     17    889      1
    15     11    776      0
    19      6    591      0
    26      2    379      0
    33      0    189      0
    35      0     63      1
    34      1     27      1
    30      3     84      3
    25      6    217      5
    19      7    392      7
    14      9    565      9
     9     11    694      9
     7     13    750      8
     7     16    720      6
    10     19    611      4
    18     21    450      1
    27     21    277      0
    36     18    136      0
    42     14     63      0
    40      9     77      2
    32      4    175      4
    19      1    336      6
     6      0    519      7
     0      0    679      8
     0      0    779      8
     3      1    795      7
     7      3    726      5
     6      5    593      3
     0      9    427      1
     0     13    264      0
    14     17    133      0
    77     18     48      1
   200     15      6      3
   384      9      0      5
   606      1      0      6
   827      0      6      5
   998      0      7      4
  1080      3      3      2
  1051     10      0      1
   919     11      0      2
   718      4      0      3
   491      0      7      5
   286      0     14      7
   132     36     17      8
    39    139     15      7
     0    317      9      6
     0    558      4      4
     2    829      2      2
    10   1077      4      0
    14   1246      8      0
    15   1297      9      0
    15   1217      3      0
    16   1025      0      1
    18    766      0      2
    18    495     27      3
    16    262    104      4
    12    100    234      5
     7     14    404      5
     2      0    585      4
     0      0    738      2
     0     14    827      1
     0     19    829      0
     1     10    745      0
     3      0    597      0
     7      0    421      0
    12     26    253      1
    17    105    120      2
    23    234     35      2
    28    401      0      3
    30    577      0      3
    29    729      3      2
    25    824     16      1
    19    840     20      0
    13    773     11      0
     7    640      0      0
     3    470      0      0
     0    298     10      0
     0    155     81      1
     0     56    213      3
     0      4    397      5
     2      0    606      6
     3      0    797      7
     3     11    927      6
     3     18    963      5
     2     13    896      3
     0      0    745      0
     0      0    546      0
     0      0    345      0
     1     47    178      1
     5    145     64      5
    10    292      5      9
    16    471      0     13
    21    647      0     15
    22    783      9     15
    21    844     19     12
    17    816     18      7
    12    706      7      3
     6    540      0      0
     2    358      0      0
     0    196     16      0
     0     79     93      4
     0     14    231      9
     0      0    424     13
     0      0    646     18
     0     13    851     20
     0     24    993     21
     0     26   1034     20
     0     20    962     17
     0     11    791     13
     0      3    562      9
     0      0    324      6
     0      1    130      4
     0      6     14      5
     0     13      0      8
     1     20     60     11
     4     25    191     16
     7     29    350     19
    11     31    497     21
    13     31    601     20
    13     26    638     17
    11     16    604     12
     8      2    511      8
     5      0    383      5
     1      1    249      4
     0     49    134      5
     0    151     54      8
     0    307     11     10
     4    501      0     11
     9    698      0     10
    16    855      3      8
    22    930      6      5
    25    903      5      3
    24    778      1      0
    19    587      0      0
    13    382      0      0
     7    217      0      0
     2    139      0      2
     0    167      2      4
     0    294      5      7
     0    484      7      8
     3    682      8      8
     9    833      9      7
    15    894      9      5
    20    849      7      3
    23    709      5      1
    22    515      3      0
    19    320      1      0
    13    181      0      0
     7    139      0      0
     3    206      0      2
     0    368      0      4
     0    582      0      6
     1    792      1      9
     5    944      1     12
    11   1000      2     15
    18    946      2     17
    21    801      2     17
    18    601      1     16
     7    391      1     13
     0    212      2      9
     0     86      4      5
    26     18      5      3
   107      0      5      3
   243      0      2      5
   421      9      0      9
   608     16      0     14
   765     15      0     19
   853     10      6     22
   850      5     13     22
   759      3     15     20
   603      4      7     16
   420      6      0     13
   248      9      0     12
   116     12     29     13
    34     15    123     16
     0     18    287     19
     0     22    510     22
     4     24    753     22
    13     24    964     20
    17     22   1089     15
    14     18   1091      9
     7     12    966      3
     1      6    744      0
     0      1    481      0
     0      0    245      2
     2      0     96      7
     7      1     69     14
    13      5    166     19
    17     10    355     22
    18     14    583     22
    17     16    789     22
    13     16    919     22
     9     14    944     22
     4     10    863     19
     1      6    702     12
     0      2    502      0
     0      0    308      0
     0      0    153      5
     1      0     53     57
     3      0      5    161
     6      3      0    316
     7      7      1    502
     9     12     11    682
     9     15     16    812
     9     15     16    855
     8     13     15    797
     7      8     14    650
     7      3     16    455
     8      0     19    267
    10      1     22    141
    13      5     23    119
    18     12     23    212
    24     20     21    399
    30     27     20    633
    34     29     18    853
    36     26     15   1003
    34     15     12   1045
    29      2      8    972
    21      0      4    805
    12      5      2    588
     4     45      2    368
     0    123      5    187
     0    233      9     67
     3    359     14      7
    12    474     18      0
    24    548     20      5
    34    562     19     20
    41    508     15     30
    42    402     11     31
    38    278      6     27
    28    175      2     21
    17    133      0     17
     7    172      0     14
     0    291      0     12
     0    464      1      9
     1    648      5      7
     7    793      8      8
    15    862     11     11
    23    836     13     15
    27    724     13     15
    28    554     11      8
    24    367      8      0
    18    202      4      0
    11     84      2     16
     4     18      0     88
     0      0      0    221
     0      0      0    408
     0      7      0    620
     7     13      0    813
    15     14      1    942
    23     11      3    975
    25      8      5    904
    20      9      8    747
     7     12     10    544
     0     18     10    339
     0     24      8    171
    37     31      5     59
   117     38      3      4
   242     47      0      0
   397     55      0      3
   555     61      0     18
   679     64      0     28
   741     63      0     30
   720     56      0     27
   621     47      0     22
   462     35      0     19
   282     24      0     17
   124     14      0     16
    27      6      0     16
    20      1      1     14
   112      0      2     13
   293      0      3     11
   530      3      2     10
   777      9      0      9
   982     15      0      8
  1099     22      0      8
  1103     26      0      8
   995     28      6      7
   801     26     11      6
   566     22     11      5
   341     16      4      3
   163     10      0      2
    50      5      0      2
     0      3     21      2
     0      3     88      2
     3      7    199      3
    16     13    344      3
    22     19    495      3
    20     25    618      2
    16     28    680      2
    12     25    665      2
     9     16    577      2
     8      3    440      2
     6      0    288      1
     4      4    153      1
     1     41     59      0
     1    115      9      0
     5    224      0      0
    13    353      0      1
    22    477      6      4
    30    565      9      7
    33    595      7      9
    31    554      2      9
    25    453      0      8
    16    321      0      5
     7    199      0      2
     1    131      0      0
     0    147      2      0
     0    256      4      0
     3    438      5      2
     9    650      6      4
    16    837      6      7
    22    950      7      8
    24    955      6      7
    24    852      5      5
    19    671      3      2
    12    462      1      0
     6    287      0      0
     0    195      0      0
     0    213      0      2
     0    337      0      5
     3    530      2      7
     9    738      5      9
    16    903      7      9
    22    976     10      7
    26    937     10      5
    27    796      9      2
    24    593      7      0
    18    385      4      0
    11    227      1      0
     4    163      0      0
     0    207      0      0
     0    342      0      1
     0    527      0      1
     7    709      1      2
    19    835      2      2
    29    872      3      2
    33    813      4      2
    27    677      5      2
    12    498      5      1
     0    317      4      0
     0    169      2      0
    31     68      1      0
   110     15      0      0
   236      0      0      1
   395      0      0      3
   558      1      0      5
   690      7      0      8
   761     12      0     10
   753     14      0     10
   670     12      1      9
   532      2      3      7
   371      0      4      4
   221      0      3      2
   104     42      1      0
    31    157      0      0
     0    354      0      0
     0    619      0      0
     3    912      3      0
    17   1172     10      1
    29   1335     13      1
    38   1360      8      2
    45   1238      0      2
    48   1000      0      2
    47    706      9      1
    41    421     68      1
    29    196    180      0
    15     57    341      0
     2      0    527      0
     0      0    698      0
     0      5    813      2
     2     19    842      5
    12     21    777      8
    17     14    635     10
    11      4    453     11
     0      0    273     10
     0      3    130      8
    17     11     39      5
   102     20      0      3
   263     26      0      1
   492     28      1      1
   757     27     10      2
  1005     25     12      4
  1179     25      8      5
  1235     25      3      6
  1156     26      1      6
   956     26      2      6
   680     24      4      6
   389     19      6      5
   149     13      6      4
    13      7      4      2
    14      2      2      0
   155      0      0      0
   409      0      0      0
   725      0      0      1
  1035      5      0      4
  1271     11      1      8
  1381     17      2     11
  1339     22      2     12
  1155     24      2     11
   873     24      2      9
   554     20      2      5
   271     14      1      3
    82      8      0      3
    25      3      0      4
   103      0      0      6
   292      0      0      8
   540      0      3     11
   784      1      5     14
   966      4      8     18
  1042      8      9     21
   998     11      9     20
   851     13      7     13
   638     13      5      1
   412     10      2      0
   217      7      0      0
    81      2      0     44
    10      0      0    136
     0      0      0    276
     1      1      1    445
    19      7      2    612
    32     14      5    736
    37     20      9    787
    35     18     13    753
    30     10     17    641
    25      0     19    481
    20      0     19    311
    15     14     15    164
    10     77      9     62
     5    188      3      8
     3    340      0      0
     5    509      0      0
    11    660      5     15
    21    755     13     25
    32    771     17     30
    41    703     12     29
    47    569      0     25
    47    403      0     21
    41    242      3     18
    31    114     62     15
    18     34    183     13
     5      0    363     12
     0      0    578     12
     0      1    782     13
     0      9    926     14
     9     12    973     15
    16     10    908     16
    15      7    750     15
     3      7    541     14
     0      9    330     13
     0     12    159     13
    56     14     49     14
   187     13      0     13
   398     11      0     12
   667     10      1      9
   947     11     10      8
  1176     15     12     10
  1300     20      6     15
  1286     23      0     21
  1138     24      0     22
   895     21      0     15
   614     16      4      0
   354      9      8      0
   158      4      9      3
    41      0      7     64
     0      0      3    186
     0      0      0    365
    14      0      0    574
    33      2      3    770
    43      3      7    906
    44      5     12    947
    38      7     16    882
    28      9     16    730
    15     10     15    531
     1     10     13    329
     0      8     11    163
     7      6     11     53
    53      4     11      1
   143      3     11      0
   272      5      9      6
   423      9      5     25
   566     14      1     39
   668     19      0     44
   703     21      2     42
   662     21      9     38
   555     18     14     32
   409     12     12     26
   257      7      2     22
   129      2      0     19
    43      0      0     17
     1      0     42     17
     0      0    147     18
     4      2    313     18
    18      6    520     19
    28      9    728     21
    31     12    886     24
    27     12    954     25
    21     11    912     24
    15      8    773     15
    11      4    572      2
     7      1    361      0
     4      0    182      2
     1      0     61     50
     0      0      2    151
     1      0      0    303
     6      0      1    488
    13      0     17    670
    23      1     27    804
    30      1     30    853
    34      2     28    801
    32      2     25    657
    26      2     25    458
    17      2     27    259
     8      1     28    117
     1      0     28     75
     0      0     26    149
     0      0     24    324
     2      5     23    556
    10     11     25    786
    18     18     28    955
    25     24     33   1021
    29     25     35    971
    29     23     30    823
    24     19     18    616
    16     13      1    398
     8      8      0    212
     2      3      5     82
     0      0     60     14
     0      0    165      0
     0      0    317      5
     3      0    490     23
     7      6    650     35
    11     15    756     37
    14     19    781     31
    15     14    718     21
    13      0    584     12
    10      0    414      5
     5      1    247      2
     0     63    115      1
     0    192     32      2
     0    387      0      4
     6    619      0      6
    15    842      0     10
    24   1000     10     13
    31   1051     17     16
    34    981     16     17
    31    810      7     16
    24    582      0     13
    15    353      0      8
     6    168      8      4
     0     50     69      2
     0      0    186      2
     0      0    358      5
     4      3    562     10
    11     17    757     14
    19     22    896     16
    26     18    940     15
    30     11    874     12
    30      6    711      7
    26      6    489      3
    19      8    262      0
    12     10     84      0
     5      9      0      0
     0      5     10      2
     0      0    120      6
     0      0    293      9
     2      0    485     12
     8      2    648     13
    15      9    744     14
    22     13    753     12
    27      8    677     10
    28      0    539      7
    25      0    375      4
    19     12    220      2
    11     81    101      0
     4    211     29      0
     0    396      0      0
     0    607      0      1
     0    799      4      4
     4    922     13      8
    10    943     17     11
    12    856     16     13
    10    684     14     12
     2    473     12      9
     0    272     11      5
     0    119     11      3
    27     28     10      3
    90      0      9      5
   191      0      7      8
   318      6      5     12
   451     16      6     16
   559     17      7     20
   615     12      9     23
   603      7     10     24
   527      5     10     20
   406      6      9      9
   269      8      7      0
   147      9      5      0
    58      8      4     17
    10      5      4     88
     0      2      5    214
     0      0      7    386
     4      0     10    576
     9      0     14    742
     8      1     20    841
     6      2     26    848
     4      3     28    759
     6      3     23    599
     8      4      9    407
     9      5      0    228
     8      6      0     94
     4      8     26     17
     1      9    113      0
     0     10    260      0
     4     11    455     16
    12     13    662     31
    22     15    835     36
    31     15    930     33
    36     11    920     26
    35      3    808     19
    29      0    624     14
    20      0    414     10
    11     26    226      8
     4     94     90      6
     1    205     15      5
     4    349      0      5
    10    501      0      7
    19    625      9     11
    28    689     17     14
    32    675     16     15
    29    586     12     15
    16    446      9     12
     0    289      9      8
     0    152     12      4
     6     56     15      1
    58      6     15      0
   156      0     12      0
   293      0      8      0
   447      5      4      3
   585      9      2      6
   675      9      3      9
   694      9      6     10
   638      9      8     10
   523      8     10      8
   377      3     10      5
   233      0      9      2
   117      0      6      0
    41     26      3      0
     4    108      0      0
     0    253      0      1
     0    450      0      3
     8    669      5      4
    15    860     13      4
    18    978     20      4
    22    989     19      3
    25    891      9      2
    29    709      0      1
    30    489      0      1
    27    281     22      1
    21    123    106      2
    12     30    252      3
     3      0    445      5
     0      0    653      6
     0      5    827      7
     0     13    922      6
     5     13    913      5
     8      6    802      4
     6      0    620      4
     0      0    413      4
     0      0    226      5
     8      0     92      6
    51      3     17      6
   132      5      0      6
   250      5      0      5
   390      5      6      5
   525      5     12      7
   624      7     10      9
   663     10      5     12
   627     14      2     14
   522     19      2     14
   367     22      6     11
   199     22      9      8
    62     20     11      4
     1     15     10      0
    48      9      7      0
   215      3      5      0
   484      0      4      1
   809      0      6      4
  1121      2     10      7
  1348      5     16      9
  1435      8     20     10
  1360      8     19      9
  1145      8     11      7
   845      6      0      4
   532      5      0      2
   269      3      7      0
    92      1     60      0
     6      0    157      0
     0      0    292      0
     0      0    444      1
    17      1    578      1
    24      8    661      1
    22     14    671      1
    16     14    605      0
    13      5    481      0
    15      0    332      0
    20      0    191      0
    22     31     84      0
    19    114     21      0
    13    250      0      0
     8    423      0      0
     6    597      4      0
    10    729     10      0
    17    781     11      0
    24    736      9      1
    28    604      7      0
    27    425      8      0
    22    250     12      0
    14    135     17      0
     6    119     20      0
     0    210     19      0
     0    388     15      0
     0    604     10      0
     5    798      5      0
    13    918      2      0
    21    931      2      0
    23    837      2      0
    15    662      4      2
     2    454      4      5
     0    260      4      7
     9    114      3      9
    66     29      1      9
   178      0      0      9
   341      0      0      7
   535      6      0      5
   721     15      0      4
   856     17      0      5
   904     15      0      7
   845     14      0      9
   687     17      0     11
   464     22      0     11
   232     25      1     10
    55     25      3      7
     0     20      3      3
    83     14      2      0
   334      7      0      0
   711      3      0      0
  1145      4      0      3
  1542      7      0      8
  1813     13      7     12
  1893     18     13     15
  1765     22     14     16
  1465     25      6     14
  1068     25      0     10
   665     23      0      5
   333     18     20      2
   114     11     95      0
     8      3    223      0
     0      0    394      0
     0      0    575      3
    20      2    724      6
    28      9    803      9
    24     13    789     11
    16     10    686     12
    11      0    523     10
    13      0    342      8
    18      6    181      4
    20     60     68      2
    17    169      9      0
    11    328      0      0
     6    516      0      0
     6    693      8      0
    11    812     13      1
    19    839     11      2
    27    762      6      3
    30    601      4      4
    27    403      6      6
    20    226     11      5
    10    129     17      3
     3    144     20      0
     0    274     20      0
     0    487     16      0
     1    724     12      0
     7    920      8      8
    12   1021      7     14
    17   1000      7     13
    20    867      8      2
    22    660     10      0
    21    430     12      0
    18    229     12     49
    14     88     12    167
     8     13     11    355
     2      0      9    591
     0      0      7    830
     0     11      6   1017
     0     15      6   1106
     3     11      6   1073
     9      2      8    928
    10      0     11    709
     5      0     13    469
     0      4     16    258
     0     13     19    107
    19     20     21     23
    85     23     22      0
   200     22     21      0
   355     20     19     11
   526     18     15     21
   674     18     11     24
   762     18      6     21
   764     18      3     18
   677     17      2     18
   517     15      3     19
   323     12      6     21
   142      8      9     23
    21      4     11     22
     0      2     10     20
    78      0      8     16
   262      0      4     11
   514      0      2      7
   782      0      1      6
  1008      0      3      8
  1140      1      7     13
  1150      3     10     19
  1038      5     13     20
   833      6     14     12
   586      6     14      0
   350      5     15      0
   165      3     16      5
    51      1     16     70
     0      0     15    196
     0      0     13    378
     1      0      8    587
    11      0      5    780
    12      2      4    909
     9      3      7    940
     5      3     12    867
     5      3     14    709
     9      2      9    507
    14      1      0    308
    17      0      0    147
    16      0     10     45
    12      0     65      0
     9      0    172      0
     9      2    327      9
    11      5    509     27
    15      8    680     37
    18      9    799     40
    19      9    832     37
    16      8    767     33
    11      6    614     30
     6      4    411     29
     2      3    207     28
     0      3     57     27
     0      1      2     26
     0      0     61     26
     0      0    222     27
     0      0    448     28
     1      0    684     30
     1      8    870     31
     1     15    961     30
     2     16    935     28
     2      8    804     25
     3      0    606     21
     2      0    391     17
     1     23    205     13
     0    108     76     11
     0    256      9      9
     0    457      0     11
     0    674      0     16
     3    857     11     21
     7    960     17     23
    11    952     16     18
    13    836     12      5
    14    644     10      0
    12    424     12      0
     8    227     16     44
     4     87     19    146
     1     11     19    306
     0      0     16    509
     0      0     12    716
     0     10     10    880
     1     18     10    957
     3     17     12    924
     5     13     15    785
     8      9     17    574
    10      8     17    347
    10     10     16    165
     9     11     15     77
     7     10     14    109
     4      8     14    253
     1      8     15    469
     0     10     17    701
     0     13     17    887
     0     14     17    980
     3      8     17    959
     6      0     18    834
    10      0     20    640
    11     10     24    427
    10     61     27    237
     6    158     29    100
     3    294     27     23
     0    449     23      0
     1    592     18      0
     5    689     16     12
    11    714     16     21
    17    663     17     22
    20    547     15     17
    20    396      7     12
    17    245      0      8
    13    121      0      8
     8     40     20     10
     3      2     96     12
     0      0    228     12
     0      0    406     11
     0      7    599      9
     0      8    762      6
     8      5    853      3
    15      0    846      2
    14      0    743      2
     2      0    571      3
     0      1    375      5
     0      6    200      8
    58     10     76     10
   195     12      9     10
   415     11      0      9
   696      8      0      7
   989      5      9      5
  1227      3     14      4
  1352      1     10      5
  1330      1      3      8
  1162      1      0     11
   887      2      0     15
   569      2      0     16
   278      2      3     16
    73      1      6     15
     0      0      6     14
    37      0      4     13
   193      0      2     12
   413      0      0     11
   642      1      0     10
   825      2      0     10
   921      2      0     10
   911      2      0     13
   802      2      1     15
   625      3      1     15
   424      3      2      8
   242      4      2      0
   107      5      2      0
    28      4      2      7
     0      2      2     57
     0      0      1    152
     4      0      2    288
     9      0      3    445
     8      1      4    588
     4      6      6    683
     3     10      7    704
     6      8      8    646
    12      1      8    524
    17      0      7    369
    18      2      5    218
    15     36      4     99
     9    108      2     25
     3    218      3      0
     1    353      4      0
     3    485      6     10
     7    583      9     22
    13    618     10     27
    16    579     10     26
    16    477      9     21
    13    343      6     17
     8    219      4     14
     3    149      1     12
     0    162      0      9
     0    261      0      5
     0    423      0      3
     4    604      0      6
    12    754      0     12
    20    828      0     19
    27    805      1     20
    30    693      3     11
    29    522      6      0
    23    336      8      0
    16    175      9     19
     9     64      9    110
     2      7      8    276
     0      0      6    507
     0      0      4    764
     0      8      4    991
     1     12      5   1134
     5     10      7   1154
     8      6     10   1049
     6      6     14    846
     0     11     16    597
     0     19     18    357
     0     27     17    169
    27     32     15     51
    87     32     11      0
   180     28      8      0
   291     23      6      4
   398     20      4     17
   473     21      3     23
   496     25      2     22
   461     29      2     18
   378     28      2     16
   269     17      3     17
   162      0      4     19
    76      0      4     19
    22      7      4     17
     0     81      3     12
     0    227      0      7
     1    436      0      2
     7    678      0      0
    10    902      0      0
    10   1052      5      0
     8   1090     10      1
     8   1004     11      3
     7    818      3      4
     7    582      0      4
     6    349      0      4
     4    165     31      3
     2     49    118      2
     0      0    262      0
     0      0    448      0
     0      1    642      0
     1     12    800      0
     2     14    879      3
     4      9    859      5
     5      1    744      8
     6      0    564      9
     6      0    366      9
     6      1    192      8
     4     19     70      5
     2     52      7      3
     0     98      0      0
     0    154      0      0
     0    209     11      0
     0    250     17      1
     6    266     15      3
    10    252      9      7
     8    211      4     11
     1    153      2     14
     0     93      4     15
     0     44      7     14
    38     12      8     12
   119      0      8      8
   246      0      5      4
   401      1      3      1
   556      3      1      0
   674      3      0      0
   724      1      0      1
   690      0      0      3
   577      0      0      6
   410      4      0      8
   226      9      0      8
    71     13      2      7
     0     14      3      5
     4     11      3      3
   135      7      2      1
   366      3      0      0
   658      1      0      0
   949      2      0      0
  1175      6      0      0
  1281     10      6      0
  1242     13     13      0
  1070     13     13      2
   811     12      6      3
   528      9      0      5
   281      6      0      5
   107      3     22      4
    16      0     99      2
     0      0    229      0
     0      0    400      0
    12      0    578      0
    18      2    721      3
    12      8    791      8
     3     11    768     11
     0      8    659     13
     0      0    494     12
     0      0    315      9
     7      2    161      6
    10     47     56      2
     9    139      3      0
     3    274      0      0
     0    433      0      0
     0    581      9      0
     0    680     13      0
     6    703     10      1
    10    643      5      3
     8    517      2      6
     0    359      2      9
     0    207      5     11
     4     90      7     11
    50     21      8     10
   142      0      6      7
   279      0      3      3
   443      4      0      0
   601     10      0      0
   714      8      0      0
   751      3      0      0
   697      0      0      1
   563      0      0      2
   378      1      0      2
   188      5      0      2
    47      8      0      2
     0      8      0      1
    64      5      0      0
   250      2      0      0
   525      0      0      0
   836      0      0      1
  1115      0      1      2
  1297      1      1      4
  1337      2      0      6
  1221      3      0      7
   975      2      0      7
   657      1      0      7
   344      0      0      5
   113      0      0      4
    21      0      0      2
    92      0      0      1
   309      0      0      0
   619      1      0      0
   948      2      0      0
  1216      2      0      0
  1359      2      0      2
  1345      2      0      4
  1178      1      1      5
   901      1      3      6
   580      0      5      5
   295      0      7      4
   110      0      7      3
    66      0      5      3
   170      1      1      4
   389      2      0      6
   667      4      0      8
   931      6      0      9
  1116      6      5      8
  1177      6     13      7
  1103      4     16      5
   918      2      8      5
   670      1      0      6
   416      0      0      8
   207      0     23      9
    69      0    114      7
     3      0    274      4
     0      0    491      1
     1      1    725      1
    14      2    922      5
    19      2   1031     12
    14      2   1021     17
     6      2    896     15
     2      1    689      5
     3      0    454      0
     8      0    244      0
    12      0     93     39
    13      0     13    134
    10      0      0    287
     5      0      0    480
     1      0     13    675
     0      0     23    827
     0      0     24    892
     2      0     19    850
     6      0     16    707
     8      0     18    502
     9      0     25    293
     8      0     33    144
     5      0     38    101
     2      3     38    184
     0      9     33    373
     0     15     25    620
     0     20     18    858
     0     23     14   1022
     0     21     14   1070
     0     17     14    993
     0     10     11    815
     0      4      3    585
     2      0      0    356
     4      0      0    172
     6      1     30     54
     5      4    104      1
     2      8    227      0
     0     10    385      8
     0     10    550     24
     0      9    683     33
     4      7    751     32
    16      5    733     27
    21      3    633     20
    14      2    479     16
     0      2    309     14
     0      4    160     13
     8      6     57     11
    96      7      4      8
   266      7      0      6
   510      4      0      5
   785      0      9      5
  1029      0     15      5
  1178      0     13      5
  1191      3      9      5
  1067     12      7      4
   840     18      7      2
   570     15     10      1
   321      1     12      0
   137      0     11      0
    31      0      9      0
     0     62      5      0
     0    197      3      0
     5    404      3      0
    13    654      5      0
    14    898      8      0
    10   1076     10      0
     5   1139     12      0
     1   1071     12      0
     0    891     11      0
     0    647      9      0
     0    397      7      0
    28    194      6      0
    91     62      5      0
   191      0      5      0
   319      0      5      1
   450      0      5      2
   553     11      6      3
   600     19      6      3
   579     22      5      3
   497     20      4      2
   374     12      3      1
   242      0      1      0
   129      0      0      0
    50      0      0      0
     8     52      0      0
     0    176      0      0
     0    374      0      0
     3    625      1      1
    10    882      3      3
    15   1082      4      4
    17   1173      5      5
    14   1129      4      5
     6    962      4      4
     0    716      2      3
     0    454      1      1
    22    231      0      0
    94     79      0      0
   221      5      0      0
   394      0      0      0
   586      0      0      3
   754     13      1      6
   853     17      3      8
   851     10      4     10
   742      1      5     10
   551      0      5      9
   328      1      4      6
   139     10      3      3
    43     20      1      1
    80     27      0      0
   252     29      0      0
   528     27      0      0
   843     24      2      1
  1123     23      4      2
  1299     23      6      3
  1329     23      7      3
  1205     21      6      3
   958     18      5      2
   651     13      4      1
   357      9      4      0
   145      7      4      0
    63      8      5      0
   124      8      7      0
   305      8      8      1
   555      6      7      2
   805      6      6      3
   991     10      4      4
  1064     17      2      3
  1012     23      1      2
   851     21      0      1
   627      7      0      0
   395      0      0      0
   199      0      0      0
    68     42      0      0
     3    171      0      0
     0    385      1      0
     0    659      4      0
    16    941      6      0
    27   1162      8      0
    28   1264      9      0
    19   1218      7      0
     3   1039      5      0
     0    776      2      0
     0    496      1      0
    26    257      2      0
   110     94      5      0
   248     10      8      0
   427      0     11      0
   613      0     12      0
   764      5     10      1
   839     18      8      2
   819     22      6      2
   708     18      5      2
   536      5      6      2
   346      0      7      1
   181      0      8      0
    65     20      7      0
     5    125      5      0
     0    319      2      0
     0    594      3      0
    16    907      8      1
    26   1190     14      1
    28   1371     17      1
    23   1400     10      2
    16   1268      0      2
    10   1011      0      3
     6    697     11      4
     4    399     84      3
     3    173    221      0
     2     40    417      0
     1      0    641      0
     1      0    845      0
     3     10    976      4
     5     22   1000     12
     7     21    910     15
     9     11    730      9
    11      0    508      0
    11      0    295      0
    10      0    131     15
    10      2     33     86
    10      8      0    216
    11     12      0    396
    13     13      8    598
    16     13     22    775
    18     11     29    882
    19     10     30    886
    20      8     31    782
    20      6     35    597
    21      4     41    380
    23      2     47    192
    25      0     50     88
    28      0     48     99
    30      0     42    226
    33      0     34    439
    36      1     26    683
    39      2     21    896
    43      4     20   1022
    46      6     21   1028
    48      7     26    913
    47      7     30    709
    43      5     33    473
    37      3     34    267
    29      1     32    147
    22      0     27    143
    19      0     21    251
    20      0     16    437
    25      3     14    646
    32      7     15    819
    39     11     18    905
    45     14     23    883
    48     14     28    757
    49     12     31    564
    47      8     32    358
    44      4     31    195
    41      0     29    121
    40      0     26    155
    40      0     24    289
    42      1     23    484
    44      4     24    686
    46      6     25    841
    48      9     26    905
    48     10     27    861
    47      9     26    720
    46      7     25    520
    45      5     24    316
    43      3     22    161
    42      0     21     98
    41      0     20    142
    41      0     20    280
    41      0     21    476
    42      3     22    676
    44      9     24    827
    46     12     25    892
    48      9     26    857
    48      1     25    735
    44      0     23    557
    38      0     20    365
    30     33     16    198
    22    107     12     78
    17    223      9     14
    16    365      6      0
    18    508      4      6
    24    617      4     25
    30    665      4     37
    36    639      5     34
    39    545      7     18
    40    409      9      0
    39    263     11      0
    36    137     13     17
    32     50     15     90
    29      3     17    215
    27      0     18    378
    26      0     18    554
    25      7     17    705
    25     15     16    796
    24     15     15    805
    23      7     14    731
    20      0     14    593
    18      0     14    423
    16      5     14    259
    15     55     15    126
    16    148     16     40
    18    281     16      0
    22    432     15      0
    26    569     14      0
    28    658     13     12
    30    674     12     19
    30    611     12     15
    30    486     14      2
    29    334     17      0
    27    189     21      0
    25     80     25     33
    22     16     26    119
    19      0     26    256
    17      0     24    429
    16      4     22    606
    16     10     22    748
    18      9     24    820
    20      4     26    802
    23      0     26    700
    27      0     20    540
    32      0      8    360
    39      0      0    200
    46      2      0     83
    51      5     29     18
    52      7    107      0
    47      8    235      0
    39      9    401      7
    30      9    574     12
    25      8    716     11
    22      6    789      7
    18      4    775      4
     9      1    676      5
     0      0    518      9
     0      0    341     13
    19      0    184     16
    99      2     72     16
   254      6     12     12
   481     10      0      7
   755     14      0      3
  1025     17      6      0
  1231     18     10      0
  1321     17      7      0
  1270     13      3      0
  1085      9      2      1
   810      4      5      2
   506      1     12      3
   236      1     19      5
    52      3     22      7
     0      6     20      9
    31      9     14     10
   174      9      7     10
   374      8      0      9
   583      5      0      8
   757      2      0      6
   856      0      0      4
   863      0      6      3
   779      0     12      2
   629      2     12      3
   447      4      5      3
   272      5      0      3
   134      5      0      3
    45      3     22      1
     3      1     96      0
     0      0    221      0
     1      0    387      0
    10      0    562      1
    14      2    706      4
    15      8    783      6
    14     10    770      7
    14      6    671      8
    15      0    514      8
    16      0    338      6
    15     11    181      3
    11     65     70      0
     6    164     10      0
     3    302      0      0
     2    456      0      1
     6    592      9      9
    12    676     16     15
    19    684     16     15
    23    615     14      6
    23    488     13      0
    20    335     15      0
    14    191     19     30
     8     82     24    124
     3     19     25    283
     1      0     24    492
     0      0     22    714
     0      4     21    899
     0      9     21    998
     0      7     22    987
     0      2     18    867
     4      0      9    672
    10      0      0    450
    16      1      0    250
    19      8     15    104
    19     13     76     22
    14     15    189      0
     5     14    345      0
     0     10    522      7
     0      6    680     13
     0      2    783     11
     8      0    801      5
    13      0    729      1
    10      0    587      3
     0      0    410      8
     0      1    240     15
     8      2    108     18
    74      3     28     18
   207      4      0     13
   406      4      0      7
   643      4      3      2
   871      6     10      0
  1035     10     11      0
  1091     16      7      0
  1023     22      5      2
   850     23      8      5
   616     14     13      7
   378      0     20      8
   183      0     23      9
    57      7     21      8
     0     79     15      6
     0    217      8      3
     0    416      2      1
    12    644      0      0
    17    851      0      0
    14    984      1      0
     8   1007      4      0
     1    913      6      0
     0    729      7      0
     0    504      7      0
     6    291      5      0
    36    129      3      0
    95     33      1      0
   185      0      0      0
   300      0      0      0
   421      0      0      0
   520      5      0      0
   572      7      0      0
   562      8      1      1
   491      8      1      3
   378      4      1      7
   250      0      0     12
   136      0      0     15
    53      1      0     16
     9     59      0     14
     0    185      2     10
     0    384      4      8
     3    633      7      8
     6    884     10     12
     5   1078     11     17
     3   1163     11     18
     4   1117     10     11
     8    950      9      0
    13    708      9      0
    17    449     10      8
    17    227     12     73
    13     75     15    198
     8      0     17    378
     2      0     18    587
     0      1     18    782
     0     21     17    915
     0     27     17    953
     1     16     17    885
     3      0     18    729
     5      0     20    526
     5      6     22    321
     4     67     23    154
     2    176     22     46
     0    320     20      0
     0    474     16      0
     0    603     12      3
     1    675      9     17
     5    671      7     19
     9    593      8      9
    14    462     11      0
    16    311     15      0
    16    173     18     22
    13     72     19     97
     8     15     18    222
     2      0     15    385
     0      0     11    561
     0      5      8    712
     0      9      6    805
     5      7      6    816
     9      1      8    742
     8      0     12    602
     2      0     17    429
     0      1     20    261
     0      7     22    127
    27     14     21     40
    88     17     19      0
   185     19     17      0
   308     18     14      3
   433     15     11     14
   532     12      9     20
   577      9      9     20
   555      6      8     18
   467      4      8     16
   334      3      9     16
   191      4      9     17
    76      6      9     18
    23      9      9     16
    53     11      7     13
   164     12      6      8
   335      9      4      4
   529      3      1      1
   700      0      0      1
   809      0      0      3
   830      0      0      5
   761      6      2      7
   621     14      5      8
   445     14      8      8
   272      5     10      7
   133      0      9      6
    44      0      8      5
     2     40      5      2
     0    150      2      0
     0    331      1      0
     7    565      0      0
    11    807      2      0
    12   1001      5      7
    13   1097      7     14
    17   1068      9     14
    22    923     11      6
    26    699     10      0
    25    454      9      0
    20    240      8     27
    12     91      7    112
     4     12      6    256
     0      0      6    444
     0      0      7    642
     0     10      9    802
     1     15     11    881
     1     10     14    856
     1      3     17    732
     0      0     20    540
     0      5     23    334
     0     14     26    168
     0     24     28     85
     0     31     28    104
     0     33     26    216
     0     33     23    389
     0     32     20    572
     0     30     17    719
     1     25     14    792
     3     13     13    774
     6      0     13    675
     9      0     14    522
    11      6     15    351
    11     64     16    199
    10    175     16     87
     8    333     14     23
     7    514     13      0
     7    678     11      0
     9    783     10      6
    12    801     10     11
    13    728     10     11
    10    583     11      7
     4    406     11      4
     0    237      9      4
     0    108      7      8
    12     31      5     14
    51      0      2     20
   117      0      0     23
   203      0      0     23
   295      0      0     20
   372      0      0     17
   416      0      0     13
   413      2      0     10
   365      6      1      9
   285      6      2      9
   192      0      3     11
   107      0      4     12
    44      7      5     12
     9     75      6     10
     0    219      7      5
     0    444      6      0
     2    722      7      0
     6   1002      7      0
     8   1219      9      3
     9   1316     11      9
    10   1266     15     10
    12   1082     18      4
    13    811     22      0
    13    520     24      0
    11    269     24     25
     7     96     23    102
     3      9     20    232
     0      0     16    402
     0      0     14    581
     0     13     15    729
     0     19     17    808
     1     12     20    798
     3      2     18    701
     5      0     10    546
     7      0      0    369
     9      7      0    209
    10     16     14     91
    10     22     76     23
     9     22    189      0
     8     17    347      0
     6     10    526      4
     5      4    689     14
     6      0    797     21
     9      0    821     23
    15      0    754     20
    22      0    615     10
    28      0    437      0
    32      0    261      0
    32      0    122     14
    27      0     34     83
    18      0      0    209
     9      0      0    388
     2      0      9    590
     0      0     24    774
     0      0     32    893
     6      0     34    912
    13      0     33    823
    18      0     35    649
    21      0     40    436
    19      0     47    244
    14      0     54    125
     8      0     56    112
     3      0     52    206
     0      0     43    380
     0      1     33    585
     2      3     25    765
     7      5     20    873
    14      6     19    884
    20      8     16    797
    25      8     10    639
    27      9      0    449
    26      8      0    268
    24      6      6    128
    19      3     53     40
    14      0    144      2
     9      0    278      0
     5      0    436      6
     2      1    587     15
     1      7    695     18
     1     11    733     15
     2      9    690     12
     3      0    577     11
     5      0    424     14
     8      1    266     17
     9     46    135     17
    11    143     47     13
    12    290      3      6
    13    468      0      0
    13    641      0      0
    11    768      8      3
     9    814     13      9
     6    767     13     11
     3    640     12      4
     1    466     14      0
     2    287     21      0
     6    140     29     29
    12     44     36    117
    19      0     39    267
    25      0     37    463
    31      0     32    671
    33      9     25    845
    32     10     19    939
    28      5     15    931
    19      0     15    822
     9      0     15    642
     2      0     17    436
     5      5     17    247
    28     12     16    108
    77     17     12     27
   152     19      8      0
   246     21      4      0
   343     21      1      6
   423     22      0     12
   465     22      0     11
   455     20      0      6
   391     16      0      3
   286     11      0      4
   165      6      0     10
    61      2      0     18
     9      1      0     23
    37      2      0     23
   155      3      0     19
   351      4      0     13
   594      4      0      6
   835      3      0      1
  1020      2      0      0
  1105      2      0      0
  1067      2      0      0
   914      4      0      1
   681      6      1      3
   424      9      2      4
   205     10      2      6
    75     11      1      7
    61     10      1      7
   159      7      0      5
   338      3      0      3
   549      0      0      1
   734      0      0      0
   848      0      0      0
   866      3      0      1
   786     11      0      2
   635     15      1      4
   449     10      3      4
   270      0      6      4
   129      0      8      3
    39      8     10      1
     0     75     10      0
     0    204      9      0
     2    390      7      0
    16    604      5      0
    24    800      3      0
    25    930      3      0
    19    959      4      1
     7    878      6      2
     0    710      8      2
     0    500      8      2
    24    295      8      2
    93    135      6      1
   212     38      4      0
   374      0      2      0
   556      0      0      0
   720      3      0      0
   824     10      0      0
   838      9      1      1
   751      3      2      4
   579      0      3      7
   365      0      3     11
   168      8      3     12
    49     18      2     12
    53     26      1      9
   195     27      0      5
   455     22      0      0
   780     14      0      0
  1096      5      0      0
  1328      0      0      3
  1421      0      1      9
  1356      0      3     11
  1154      1      5      6
   869      4      7      0
   566      5      8      0
   305      4      9     13
   123      1      8     70
    25      0      7    175
     0      0      6    318
     0      0      7    476
    11      2      8    613
    18      8     11    693
    16     10     14    694
    11      6     16    616
    10      0     18    481
    15      0     18    322
    26     10     18    177
    35     65     17     71
    39    169     15     13
    35    316     13      0
    26    483     11      0
    16    635      9      6
    10    734      7     10
     7    754      5      7
     6    691      4      2
     2    562      5      0
     0    398      6      1
     0    239      7      9
    11    113      8     16
    55     34      8     20
   134      0      7     17
   246      0      5     10
   373      1      2      3
   487      7      0      0
   560      7      0      3
   572      3      0      8
   521      0      2      9
   419      0      5      4
   293      1      9      0
   172      6     13      0
    79      8     16     22
    21      7     18     95
     0      3     20    219
     0      0     21    382
     2      0     22    554
     6      0     22    696
     6      5     23    771
     2      8     22    759
     0      5     21    664
     0      0     20    512
     1      0     17    340
     8      7     15    187
    15     49     13     77
    21    130     11     16
    25    244     10      0
    27    375     10      0
    27    495     10      5
    27    575     11      9
    24    595     11      7
    19    551     11      2
    10    454     10      0
     1    328      8      0
     0    203      7      0
     3    101      6      1
    31     34      5      4
    84      2      3      5
   160      0      0      4
   249      0      0      2
   334      5      0      0
   396      6      0      0
   421      4      4      0
   405      0     10      0
   352      0     12      0
   274      0      6      1
   190      1      0      3
   113      6      0      5
    54     10     18      6
    17     12     91      7
     0     12    220      6
     0     11    395      4
     7      8    585      3
    18      5    748      1
    28      2    841      0
    29      0    839      0
    20      0    743      0
     3      0    579      1
     0      1    389      3
     0      5    216      6
    51      9     89      7
   162     13     18      8
   329     15      0      7
   528     13      0      6
   719     10      6      3
   860      8     11      1
   916      8      9      0
   874     11      2      0
   748     14      0      0
   570     12      0      1
   382      3      0      2
   218      0      4      3
    98      0      7      4
    28     36      7      3
     0    130      5      2
     0    284      2      1
     7    482      0      0
    24    689      0      0
    38    855      0      0
    47    937      0      0
    46    911      0      0
    35    783      0      2
    19    588      0      4
     9    374      0      5
    20    190      2      6
    69     64      4      7
   165      2      7      6
   303      0      8      5
   464      0      8      3
   614     12      6      2
   719     17      4      1
   748     14      1      1
   690      8      0      2
   555      5      0      4
   376      7      0      6
   200     13      2      7
    76     18      5      7
    42     20      6      6
   113     17      7      4
   277     12      7      2
   495      8      6      0
   716      7      5      0
   885     12      5      0
   961     20      6      0
   930     28      7      0
   803     28      8      1
   614     17      8      3
   409      0      7      3
   228      0      6      4
    97     17      5      3
    23    104      5      2
     0    268      5      1
     0    499      7      0
     8    763      9      0
    19   1002     10      0
    25   1155     11      0
    28   1178     12      0
    28   1063     12      0
    28    842     12      0
    27    578     12      0
    24    350     11      0
    19    222      9      0
    12    227      7      0
     5    355      6      0
     1    561      8      0
     0    775     11      0
     0    932     14      0
     2    985     11      0
     4    921      2      0
     5    762      0      1
     5    552      0      4
     4    340     33      7
     3    166    114      9
     2     53    244      9
     1      0    409      8
     0      0    578      5
     0      3    711      1
     0     19    774      0
     0     23    751      0
     2     13    647      3
     6      0    490      9
    10      0    318     15
    14      8    168     20
    18     74     61     22
    19    194      4     21
    19    363      0     17
    17    554      0     12
    14    728     11      6
    11    844     21      2
     9    870     19      1
     7    800      7      2
     6    652      0      6
     5    463      0     10
     5    277     23     14
     6    129    104     15
     8     37    241     14
     9      0    423     11
    11      0    620      7
    11      2    788      4
    11     11    887      1
     9     11    890      0
     6      5    792      0
     4      0    617      0
     4      0    407      1
     6      0    212      2
     9      5     76      3
    14     11     26      4
    17     13     66      4
    18     12    178      4
    16      8    327      4
    15      4    472      3
    15      1    575      2
    19      0    612      0
    22      0    579      0
    21      0    486      0
    12      0    360      0
     0      0    230      0
     0      2    121      1
    16      5     47      2
    96     10      8      2
   249     16      0      2
   468     20      0      2
   726     22      5      1
   972     21      7      0
  1149     17      4      0
  1212     11      0      0
  1142      6      0      0
   953      3      0      0
   689      4      1      1
   409      8      5      3
   174     14     10      6
    30     19     12      9
     0     21     12     10
    69     18     10     11
   219     11      6      9
   403      3      2      7
   575      0      0      3
   696      2      0      0
   741      9      0      0
   704     16      2      0
   599     15      5      4
   452      4      7      8
   298      0      8     12
   164      0      7     14
    70     51      6     12
    17    176      4      6
     0    378      3      0
     0    636      3      0
     2    901      4      0
     6   1114      4      5
     7   1220      5     10
     7   1190      7      8
     8   1033      8      0
    12    787     10      0
    16    515     13      0
    18    273     16     42
    16    102     19    135
    12     10     20    278
     6      0     20    453
     2      0     19    626
     0     18     17    757
     0     28     15    813
     0     19     13    779
     0      1     13    667
     3      0     14    505
     7      2     15    332
    13     57     17    182
    19    162     18     76
    24    307     18     18
    26    472     16      0
    26    621     14      0
    22    718     10      6
    18    736      6     11
    14    669      2     12
    11    534      1     11
    10    370      1     11
    10    226      4     12
    12    148      7     14
    14    163     11     16
    17    272     13     15
    20    445     14     12
    22    634     16      8
    23    786     18      4
    22    857     20      1
    18    828     19      0
    13    709     13      0
     8    534      1      0
     5    345      0      0
     4    182      0      2
     5     69     43      6
     5     10    134      9
     4      0    272     12
     4      0    442     13
     5      9    610     12
    10     12    738      9
    18      8    794      5
    24      1    761      1
    22      0    650      0
     8      0    489      0
     0      1    315      0
     0      8    166      2
    46     15     63      4
   175     20      9      6
   391     21      0      7
   674     19      0      7
   976     16      6      7
  1229     12     10      6
  1371      9      6      5
  1362      8      0      3
  1201      9      0      2
   928     11      0      1
   607     13      1      0
   312     16      7      0
   105     18     10      0
    23     20     11      0
    69     20      9      1
   219     19      6      1
   429     17      2      2
   645     13      0      1
   815      8      0      1
   904      3      0      0
   892      0      0      0
   783      0      0      0
   605      0      0      0
   398      3      0      0
   212      7      0      2
    93     10      0      3
    73     13      0      3
   160     13      0      2
   337     11      0      0
   564      8      0      0
   787      4      0      0
   952      1      0      0
  1018      0      0      5
   972      0      0      9
   827      0      1      8
   621      0      3      1
   402      0      7      0
   214      0     12      0
    82      0     15     30
    13      0     17    102
     0      0     17    217
     0      1     13    361
    12      1      9    505
    23      0      4    616
    25      0      1    664
    20      0      1    639
    11      0      4    546
     1      1      9    411
     0      4     14    267
     0      9     17    144
    28     13     18     58
    98     16     16     11
   213     17     12      0
   365     16      7      0
   532     13      3      0
   679     10      0      5
   769      8      0      9
   781      8      0      9
   708     10      1      4
   571     14      4      0
   403     17      7      0
   241     18     11      2
   114     16     14     46
    35     11     15    138
     0      6     15    281
     0      2     12    459
     0      1      8    640
     7      4      5    783
    10      7      3    851
    11      7      4    828
    13      1      7    720
    17      0     10    554
    23      0     13    370
    28     30     14    207
    29     99     12     88
    26    210      9     21
    20    352      5      0
    14    499      2      0
     8    618      0      5
     5    679      0     10
     4    663      0      8
     4    573      0      3
     6    435      0      0
     8    288      0      0
    12    173      0      3
    14    122      0      9
    16    146      0     13
    17    235      0     15
    17    357      0     13
    17    475      0      9
    17    553      0      4
    15    569      0      0
    10    521      0      0
     1    424      1      0
     0    304      2      4
     1    187      3      8
    38     95      4     10
   119     35      5     10
   251      6      5      6
   421      0      4      1
   602      1      3      0
   756      4      1      0
   846      4      0      3
   849      1      0      9
   762      0      1     11
   608      0      4      6
   423      2      8      0
   248      8     13      0
   113     14     18     21
    31     18     22     91
     0     19     24    215
     0     16     24    385
     3     12     22    572
     9      7     20    737
     8      3     18    838
     2      0     18    846
     0      0     19    758
     0      0     21    593
     5      0     24    395
    15      1     27    215
    25      4     29     99
    29      9     30     77
    27     14     30    153
    20     17     28    305
    12     18     27    491
     6     17     27    662
     3     13     27    774
     4      8     27    802
     8      3     24    742
    11      0     15    612
    15      0      2    447
    17      0      0    282
    18      0      2    148
    17      3     48     58
    15      6    142     12
    11     10    285      0
     6     14    460      0
     5     15    636      4
     7     14    773      5
    13     11    837      2
    16      6    813      0
    13      1    705      0
     2      0    542      0
     0      0    361      7
     0      5    200     14
    49     11     83     19
   163     16     17     20
   345     16      0     16
   572     11      0     11
   804      5      6      5
   987      1     13      1
  1075      2     14      0
  1044      6     12      0
   905     10     11      0
   693      8     14      2
   460      0     20      2
   254      0     26      1
   106      5     28      1
    24     62     25      0
     0    182     17      0
     0    367      8      0
     5    595      3      0
     9    826      3      0
     6   1008      8      0
     2   1096     12      0
     2   1067     11      0
     9    929      2      0
    20    716      0      3
    30    478      0      6
    34    265     41      8
    31    111    137      7
    22     24    288      4
    11      0    475      1
     3      0    663      0
     0      6    808      1
     0     12    873      6
     0      9    840      9
     3      2    719      7
     6      0    542      0
     7      0    351      0
     7      6    186      6
     7     17     72     51
     7     26     11    143
     7     30      0    283
     7     28      0    452
     6     22      8    618
     4     13     14    741
     2      5     15    787
     0      0     14    741
     0      0     17    613
     0      1     26    438
     3      6     38    265
     7     11     50    145
    12     16     58    116
    15     19     59    189
    16     21     54    346
    15     20     45    547
    11     19     34    736
     6     15     25    865
     2      8     18    902
     0      0     15    842
     0      0     14    702
     0      3     16    520
     2     35     18    336
     3    101     20    183
     4    203     20     79
     4    331     19     24
     3    463     15      6
     5    570     10      9
     7    627      5     18
    10    618      1     25
    10    544      0     27
     6    424      0     27
     0    285      3     28
     0    159      7     32
     3     66     11     36
    38     13     15     38
   105      0     16     36
   202      0     15     31
   312      5     11     24
   412     10      7     19
   477      8      3     17
   489      3      0     17
   446      1      0     14
   360      3      0      8
   253     10      3      0
   150     19      9      0
    70     25     17     15
    20     26     26     72
     0     22     34    175
     0     15     40    318
     1      7     41    481
     5      2     39    629
     5      0     33    727
     2      0     26    748
     0      0     21    685
     0      1     19    552
     0      3     21    383
     0      6     26    224
     1      8     33    120
     2      9     39    103
     3      9     43    181
     3      9     44    340
     4      8     41    542
     5     10     37    736
     5     12     31    875
     4     12     26    927
     3      7     22    881
     1      0     20    752
     0      0     20    573
     0      2     21    385
     0     38     22    222
     3    111     22    106
     6    217     21     39
     9    339     19     13
    11    451     19     12
    10    522     21     19
     8    535     22     25
     5    484     18     26
     3    385      8     24
     3    263      0     23
     3    148      0     25
     4     62     21     29
     4     12    100     34
     2      0    240     38
     0      0    430     38
     1      6    640     35
     5     11    825     30
    13     10    941     23
    19      6    956     17
    17      0    868     12
     5      0    698      8
     0      0    490      6
     0      0    290      6
    44      1    134      7
   162      4     38     10
   355      6      0     13
   603      7      0     16
   860      8      5     19
  1067      8     15     22
  1171      6     16     24
  1143      4     10     25
   990      2      4     21
   754      0      3     12
   492      0      9      0
   262      0     20      0
    99      0     33     12
    13      0     43     70
     0      0     47    178
     0      0     46    333
    14      0     40    512
    21      0     33    679
    17      0     27    796
     6      0     22    830
     0      0     20    770
     0      0     21    628
     0      0     23    442
     5      0     27    259
    11      0     32    129
    14      2     37     86
    14      4     41    142
    12      8     43    283
    11     10     43    470
    11     11     40    656
    13      9     34    793
    15      6     27    849
    14      2     21    812
    10      0     15    696
     2      0     12    531
     0      2     12    355
     1      9     12    201
    29     19     14     88
    89     28     15     24
   182     36     15      0
   300     39     14      0
   421     38     12     10
   519     33     10     21
   570     25      8     26
   561     17      7     23
   492     10      8     13
   382      5     11      0
   257      4     17      0
   144      4     23      0
    60      5     29     43
    11      6     33    129
     0      5     34    259
     0      4     32    414
     5      2     28    566
    14      1     22    681
    18      0     17    731
    16      0     13    703
     8      0     11    607
     0      0     11    466
     0      0     13    315
     4      0     15    182
    51      4     16     87
   142     10     15     33
   276     17     11     13
   438     24      6     12
   598     27      1     17
   721     27      0     19
   776     21      0     15
   750     13      3      9
   649      5      5      3
   498      0      4      2
   334      0      0      5
   188      3      0     11
    82      8      3     16
    20     13     33     18
     0     15     93     17
     0     14    182     14
     0     10    289      9
     8      5    392      5
    15      1    469      2
    17      0    499      2
    12      0    474      4
     0      0    401      8
     0      0    299     12
     0      0    191     16
    56      0     99     17
   184      1     37     16
   392      2      5     12
   660      4      0      7
   943      6      0      3
  1180      6      4      3
  1312      5      5      6
  1304      3      3      8
  1156      2      0      8
   907      1      0      2
   617      1      4      0
   350      2     11      0
   150      2     19     26
    35      1     25     93
     0      0     29    202
     0      0     29    342
     8      0     26    490
    17      2     23    614
    15      7     19    685
     6     10     15    685
     0      6     13    615
     0      0     12    493
     0      0     12    348
     7      6     13    210
    16     53     15    102
    21    143     16     34
    22    270     16      2
    20    415     14      0
    17    544     10      0
    15    626      7      6
    13    639      4      7
     9    580      2      5
     3    466      4      1
     0    326      7      0
     0    192     11      1
    19     89     15      3
    64     25     18      5
   141      0     19      6
   244      0     17      5
   354      2     15      3
   450      7     12      1
   504      7      8      0
   500      2      6      0
   433      0      3      0
   320      0      2      0
   190      0      2      0
    84      8      2      0
    40     18      4      0
    85     26      7      0
   222     28     10      0
   434     25     12      0
   677     17     12      0
   897     10     10      0
  1045      6      8      0
  1084      9      4      0
  1008     13      2      0
   838     15      0      0
   614      8      0      0
   387      0      0      0
   199      0      0      1
    72     25      0      1
     8    116      1      1
     0    279      2      1
     0    506      2      0
    13    761      3      0
    20    989      4      0
    19   1134      4      0
    13   1157      4      0
     8   1050      3      0
     5    840      2      0
     5    584      2      1
     5    348      3      3
     5    188      5      6
     2    131      8      8
     0    174     10      9
     0    284     12      8
     1    412     12      6
     7    512     10      4
    12    554      7      1
    12    527      4      0
     5    445      1      0
     0    334      0      0
     0    220      0      0
    21    125      0      0
    90     59      0      2
   207     22      1      4
   359      6      1      6
   520      5      0      8
   653     12      0      8
   726     22      0      7
   720     29      0      5
   639     27      0      2
   503     14      0      0
   347      0      0      0
   202      0      0      1
    92     21      0      3
    26    124      0      6
     0    312      0      7
     0    573      1      8
     4    866      1      7
    12   1127      1      5
    15   1292      1      2
    13   1315      0      0
    10   1192      0      0
     7    958      0      0
     6    677      0      0
     6    428      2      1
     5    274      5      3
     3    245      8      5
     0    336      9      6
     0    506      8      6
     0    694      7      4
     1    841      4      2
     6    904      1      1
     8    866      0      0
     5    741      0      0
     0    562      0      2
     0    372      0      5
     4    208      0      7
    45     90      0      8
   122     24      0      7
   233      0      0      6
   360      0      0      6
   477      7      0      9
   556     13      0     13
   578     14      0     14
   537     12      0      8
   446     11      0      0
   327     11      0      0
   208     13      3      8
   110     13      8     64
    43     12     14    173
     9      9     20    332
     0      5     24    516
     0      5     23    689
     4      7     20    809
     6     11     14    846
     5     10      8    790
     2      4      4    656
     0      0      1    478
     0      0      1    298
     0     20      2    150
     1     84      3     52
     5    194      4      5
     9    340      6      0
    12    495      8      4
    14    623     12     15
    14    690     14     19
    12    678     13     17
     8    589      5     12
     4    448      0     10
     1    290      0     13
     0    151     20     19
     0     54     84     25
     0      4    194     27
     0      0    342     25
     0      0    503     20
     0     11    641     17
     0     16    722     16
     0     13    724     15
     0      6    646     12
     0      0    509      3
     0      0    347      0
     0      0    197      0
     0      0     84     27
     0      2     19    104
     4      4      0    234
     9      4      0    407
    16      3      7    593
    22      3     18    755
    26      3     23    853
    26      3     23    864
    22      2     19    786
    15      2     10    638
     8      1      0    456
     2      0      0    279
     0      0      2    139
     0      2     49     48
     2      5    145      6
     9     11    291      0
    16     18    468      7
    22     24    642     17
    25     29    773     19
    24     28    826     14
    19     21    788      6
    11      9    668      0
     5      0    499      0
     0      0    320      0
     0     16    167      4
     3     72     60      9
     8    163      4     13
    14    280      0     13
    19    400      0     11
    23    496      8      7
    24    544     18      3
    23    531     19      1
    20    462     11      0
    16    355      0      0
    12    236      0      0
     6    130      1      0
     2     53     59      0
     0     10    175      0
     0      0    347      1
     2      0    554      2
     7     10    754      3
    13     17    900      3
    18     18    953      3
    18     14    897      2
    12      8    748      1
     4      2    544      0
     0      0    335      0
     3      0    163      0
    28      2     51      0
    79      6      0      1
   154     11      0      2
   246     15      0      4
   336     18     11      5
   407     18     14      5
   439     16      8      5
   420     12      0      3
   352      8      0      2
   246      3      0      0
   129      0      0      0
    35      0      4      0
     0      0      7      0
    50      2      7      1
   196      5      4      2
   427      8      0      3
   705     10      0      3
   975     11      0      3
  1178     10      1      3
  1267      8      6      2
  1219      6     10      1
  1049      3      8      0
   798      2      0      0
   525      2      0      0
   285      6      0      0
   114     12     35      0
    19     18    113      1
     0     22    232      2
     0     24    374      3
    12     21    511      3
    27     16    609      2
    33     10    641      1
    27      4    600      0
    13      1    497      0
     0      1    360      0
     0      4    222      1
     6      8    110      2
    74     12     37      4
   208     15      1      6
   410     17      0      6
   655     18      0      5
   902     17      2      4
  1094     16      7      2
  1186     13     10      0
  1154     10      9      0
  1005      5      4      0
   777      1      0      0
   524      0      0      0
   296      0      6      1
   128      3     61      2
    30      8    169      4
     0     14    327      4
     0     18    515      4
     3     20    692      4
    17     17    815      3
    23     13    850      2
    19      7    789      0
     6      1    647      0
     0      0    463      0
     0      0    279      0
    21      2    133      1
   110      9     40      3
   270     17      0      4
   496     23      0      5
   756     27      0      5
  1001     27      7      4
  1175     23     13      3
  1235     16     12      1
  1165      9      7      0
   983      4      0      0
   734      1      0      0
   473      1      0      1
   251      2     24      2
    97      2     92      3
    16      1    206      4
     0      1    360      4
     0      4    528      3
    10      9    675      2
    16     15    764      1
    13     17    771      0
     6     11    695      0
     0      0    554      0
     0      0    384      0
     2      6    223      0
     7     58    100      3
    11    160     26      7
    14    308      0     13
    16    477      0     17
    17    631      5     20
    16    727     12     20
    15    736     12     17
    13    653      7     12
     9    502      0      6
     4    330      0      1
     0    193      0      0
     0    138      2      0
     0    190      7      2
     5    339     11      6
    13    547     13     10
    20    756     13     12
    26    905     11     13
    27    951      8     12
    24    881      5     10
    17    716      2      9
    10    503      0      8
     3    303      0      8
     0    174      0      8
     0    150      1      8
     0    235      3      7
     6    399      6      7
    14    594      9      9
    22    759     10     14
    29    849      9     18
    32    840      7     17
    30    738      4      8
    23    571      3      0
    14    383      5      0
     5    215     11     21
     0     92     20    102
     0     22     29    246
     2      0     38    445
     6      0     43    670
    11      5     45    873
    13     10     44   1010
    13      8     39   1046
    12      3     30    975
    12      0     17    815
    13      0      3    605
    15      0      0    391
    19      0      1    211
    20      3     40     85
    19      4    118     18
    15      3    235      0
    10      2    379      0
     8      2    523     11
    12      1    635     20
    20      1    686     22
    26      0    663     19
    24      0    571     15
     9      0    432     14
     0      0    281     15
     0      0    149     19
    44      0     56     22
   170      0      7     23
   382      1      0     22
   660      1      0     20
   955      1      9     18
  1204      0     15     18
  1345      0     16     19
  1341      0     13     20
  1194      0     11     16
   941      0     13      7
   645      0     18      0
   371      0     24      0
   164      0     29     17
    41      0     32     79
     0      0     32    186
     0      0     32    330
     8      0     33    487
    22      0     36    625
    25      0     41    712
    19      1     44    729
    12      1     42    671
     9      1     31    554
     9      1     13    407
    12      0      0    260
    14      0      0    139
    14      0     33     57
    12      0    125     15
    10      2    275      4
     9      6    467      9
    10     10    667     19
    11     13    832     26
    13     15    919     26
    13     13    905     22
    13     10    792     16
    10      5    607     12
     6      2    395     10
     2      0    208     10
     0      0     87     12
     0      0     56     13
     1      1    110     15
     5      3    227     18
    10      4    368     19
    15      4    490     21
    17      4    560     20
    15      3    559     18
    12      2    487     13
     7      1    364      8
     3      0    226      4
     0      0    114      3
     0      0     63      4
     0      0     96      7
     0      0    213     11
     1      1    391     14
     2      4    590     15
     3      7    760     13
     4     11    858      9
     5     12    858      5
     5     12    759      1
     5      9    587      0
     5      4    387      0
     4      1    211      0
     3      0    105      1
     2      3     93      4
     1     10    174      6
     2     19    324      8
     6     28    498      9
    11     34    648      9
    18     36    733      7
    21     33    732      5
    17     26    650      2
     6     18    510      0
     0     10    347      0
     0      4    198      1
    35      0     87      5
   129      0     22     10
   284      0      0     16
   487      5      0     22
   703     10      1     25
   886     17      9     26
   991     22     13     23
   990     24     11     19
   884     24      4     14
   699     20      0      9
   481     14      0      7
   276      7      4      8
   121      1     51     10
    29      0    142     13
     0      0    276     16
     0      4    434     19
     9     11    585     20
    20     18    693     20
    22     19    731     20
    16     12    687     21
     8      0    573     22
     2      0    418     22
     0      3    260     22
     3     50    129     19
     9    142     43     15
    16    276      2     11
    21    433      0     11
    24    582      0     13
    25    685      7     16
    23    717      9     16
    19    669      6      8
    15    553      2      0
     9    399      2      0
     4    244      7     12
     0    117     15     75
     0     36     24    192
     0      0     30    357
     6      0     32    545
    14      1     30    718
    22      9     25    837
    27     11     20    872
    26      7     15    816
    19      2     11    684
     8      0      8    510
     0      0      6    331
     8      0      4    180
    40      0      3     75
   102      4      3     18
   194      8      2      0
   303     14      1      0
   412     20      1      7
   497     24      0     13
   537     26      0     14
   518     24      0     12
   443     18      0     10
   327     11      0      9
   199      5      0     10
    97      0      0     12
    56      0      0     14
   100      0      0     15
   231      2      0     16
   431      5      0     15
   661      9      0     14
   869     12      0     13
  1007     14      0     12
  1041     15      0     12
   962     14      0     11
   788     12      0     10
   563     10      0      9
   340      7      0      7
   171      5      0      5
    94      5      0      4
   118      5      0      5
   228      6      0      6
   387      7      0      9
   548     10      0     13
   667     15      0     15
   713     19      0     16
   677     21      0     15
   573     17      0     12
   429      6      0      7
   277      0      0      4
   148      0      0      1
    58     32      1      0
    11    117      2      0
     0    259      4      0
     0    446      5      0
    11    650      5      0
    19    828      4      0
    22    936      2      0
    22    946      1      0
    20    855      0      0
    19    688      0      0
    18    492      0      0
    16    325      0      0
    12    234      2      0
     8    245      4      0
     4    356      6      0
     2    532      9      0
     5    721     11      0
    10    870     13      0
    15    935     13      0
    14    900     12      0
     6    774     10      0
     0    590      7      0
     0    391      4      0
    21    216      1      0
    90     89      0      0
   208     18      0      0
   365      0      1      0
   533      0      4      1
   675     12      7      1
   756     28     10      2
   757     35     11      2
   677     29     10      2
   538     12      7      1
   374      0      4      0
   220      0      2      0
   101     31      1      0
    28    138      3      0
     0    323      7      0
     0    575     11      0
     5    856     14      0
    17   1108     16      0
    22   1270     14      1
    22   1298     11      1
    17   1184      8      2
    11    959      4      2
     5    685      1      2
     1    438      0      1
     0    286      0      0
     2    263      0      0
     7    366      0      0
    13    552      1      0
    19    758      2      1
    23    916      3      1
    24    977      4      1
    21    923      4      1
    15    772      4      2
     9    569      2      3
     3    372      1      5
     0    238      0      7
     0    202      0      9
     0    273      0     12
     2    426      0     16
     5    616      1     22
     8    787      1     26
    10    890      1     25
    11    897      1     16
     9    807      1      1
     7    644      2      0
     3    448      4      1
     1    263      8     55
     0    120     14    166
     0     33     20    331
     0      0     26    529
     0      0     30    721
     0      6     31    864
     0     13     30    926
     0     11     27    891
     0      1     22    771
     0      0     17    597
     1      7     11    406
     2     50      7    236
     1    131      3    109
     0    246      1     32
     0    382      1      0
     0    514      3      0
     1    615      6      6
     5    662     10     14
     9    643     14     13
    13    561     17      3
    15    435     19      0
    14    294     20      0
    11    166     21     33
     7     71     21    114
     3     16     20    243
     0      0     20    408
     0      0     20    582
     0      3     22    731
     1      8     25    821
     5      8     27    832
     8      3     25    761
    11      0     16    626
    13      0      3    457
    14      0      0    291
    13      0      2    153
    10      1     46     61
     7      2    141     12
     4      2    288      0
     2      4    472      0
     0      7    662      8
     0     11    819     17
     0     15    907     21
     1     18    903     21
     3     17    808     16
     6     14    645      6
     8     10    451      0
     9      5    268      0
     8      2    124     23
     6      0     35     94
     3      0      0    217
     1      0      0    385
     0      0      9    573
     0      0     26    741
     1      0     36    849
     3      3     40    867
     6      6     39    790
     8     11     37    635
     8     15     35    445
     6     19     36    268
     4     20     36    151
     2     20     36    123
     0     18     37    191
     0     16     37    334
     0     15     38    516
     0     15     40    690
     0     16     42    814
     0     19     42    860
     0     21     38    818
     0     22     27    701
     0     21     10    538
     0     19      0    363
     0     15      0    208
     0      9     31     94
     0      4    105     26
     0      0    222      0
     0      0    369      0
     0      1    520      8
     0      6    642     17
     0     12    704     20
     0     17    690     17
     2     19    599     12
     4     18    455      9
     6     13    292      9
     7      8    154     13
     7      3     75     18
     4      0     77     22
     2      0    162     23
     0      0    309     22
     0      2    482     19
     1      4    640     18
     5      7    744     17
     8      8    770     16
    11      9    715     12
    12      8    595      3
    11      6    439      0
     8      4    281      0
     5      2    148     30
     2      0     57    107
     0      0     10    233
     0      0      0    399
     0      0      3    580
     1      0     15    740
     4      0     25    842
     6      1     29    862
     6      2     28    796
     2      3     25    659
     0      3     23    484
     0      2     21    308
    15      2     19    162
    57      2     16     62
   127      5     12     11
   220     11      7      0
   320     19      3      0
   405     28      2     10
   454     36      5     16
   456     39      8     16
   411     38      9     13
   330     32      5     10
   233     23      0     10
   142     14      0     11
    70      5     11     13
    23      0     60     14
     0      0    148     14
     0      0    273     11
     0      4    415      9
     2      9    548      7
     8     14    638      6
    10     18    664      5
     7     19    618      4
     0     17    512      3
     0     13    373      2
     0     10    232      1
    41      6    116      0
   133      4     39      0
   279      2      2      0
   467      2      0      0
   666      4      0      1
   836      7      7      2
   937     13      9      3
   945     17      7      4
   860     17      2      4
   703     11      0      4
   509      1      0      3
   320      0      1      2
   167     11      4      1
    64     67      6      0
    11    176      6      0
     0    336      4      0
     0    527      2      0
    11    712      1      0
    22    847      0      0
    30    897      0      0
    36    846      0      0
    40    710      0      0
    42    528      0      1
    40    357      0      1
    34    252      0      2
    25    245      0      1
    15    340      0      1
     8    508      2      1
     5    696      3      0
     6    847      3      0
     8    913      3      0
     9    876      2      0
     7    747      1      0
     3    560      0      0
     7    362      0      1
    27    192      0      1
    74     75      0      0
   152     13      0      0
   259      0      0      0
   377      0      0      0
   485      9      0      1
   554     16      0      4
   565     20      0      8
   509     22      0     11
   398     26      0     13
   262     32      0     12
   140     38      0      9
    77     41      0      6
   103     38      0      2
   228     30      0      0
   438     20      0      0
   690     12      0      1
   931     11      0      5
  1106     16      0      8
  1174     23      0     12
  1119     25      0     13
   957     17      0     13
   728      1      0     11
   482      0      0      7
   266      5      0      4
   111     73      0      1
    24    212      1      0
     0    421      3      0
     0    674      7      0
     8    924     11      1
    18   1113     14      2
    18   1196     16      2
     9   1150     15      3
     0    988     13      3
     0    750     10      4
     3    493      6      4
    40    268      4      3
   108    108      2      1
   207     20      2      0
   325      0      2      0
   443      0      4      0
   536     10      5      4
   583     19      8      9
   573     20     12     10
   509     16     17      5
   407     12     24      0
   289     10     31      0
   179     10     37     17
    92     10     41     79
    36      9     42    190
     7      6     41    345
     0      3     40    521
     0      0     38    683
     4      0     37    795
     7      0     34    831
    10      0     28    782
    11      0     16    661
    14      0      3    497
    17      0      0    326
    19      0     15    179
    20      0     72     75
    20      0    179     17
    19      0    336      0
    15      2    524      0
    11      4    709      7
     7      8    852     15
     3     10    916     18
     2     11    883     17
     4      9    758     16
     7      7    573     14
    11      4    374     14
    14      1    208     14
    14      0    115     13
    10      0    111     12
     3      0    185     12
     0      1    310     12
     0      3    444     13
     0      5    549     15
     6      7    596     17
    10      9    576     18
     7      9    497     18
     0      8    380     17
     0      6    254     17
    14      4    143     18
    83      2     63     19
   214      1     17     19
   407      0      0     20
   636      1      0     18
   860      3      2     16
  1027      7      5     14
  1098     11      4     13
  1054     13      1     14
   906     10      0     17
   691      2      0     20
   458      0      0     23
   253      0      3     22
   106     29      6     17
    23    101      6     10
     0    219      5      2
     0    374      3      0
     7    544      2      0
    15    693      1      2
    17    790      1      5
    15    809      3      5
    14    747      5      0
    15    618      8      0
    17    453     11      4
    18    285     15     41
    16    147     19    119
    11     54     22    239
     5      7     25    390
     0      0     26    546
     0      0     26    674
     0      5     24    744
     0      8     21    739
     2      4     18    660
     2      0     14    528
     2      0     11    371
     7      2      7    224
    24     10      5    108
    60     19      2     35
   119     27      0      2
   199     32      0      0
   291     32      0      3
   378     28      0     11
   439     23      0     14
   455     17      0     13
   418     11      0     10
   335      7      0      9
   227      4      0     10
   127      2      1     13
    71      1      2     16
    90      0      2     17
   196      0      1     17
   379      0      0     17
   609      0      0     16
   838      0      0     16
  1017      1      1     17
  1105      2      6     18
  1083      3      8     18
   958      5      7     15
   759      5      0     11
   531      4      0      6
   317      3      0      2
   152      2     31      0
    48      0     98      0
     1      0    202      1
     0      0    334      5
     2      0    469     10
    14      2    580     14
    20      5    639     15
    20      6    632     15
    18      3    561     13
    17      0    444      9
    16      0    307      6
    16      9    180      3
    14     43     82      2
    10    105     23      3
     5    189      0      6
     1    285      0     12
     0    370      3     18
     1    427      9     20
     6    439     11     16
    12    405     10      5
    16    333     10      0
    18    240     14      0
    17    148     22     38
    13     74     32    126
     8     25     43    272
     4      2     50    463
     0      0     53    670
     0      0     51    850
     0      4     46    963
     0      4     39    978
     0      2     34    892
     1      0     32    725
     1      0     33    522
     1      0     37    334
     1      1     43    210
     1      4     50    180
     0      6     55    246
     0      6     58    386
     0      4     58    557
     0      2     56    712
     2      0     52    810
     5      0     47    826
     7      0     42    759
     5      3     38    628
     0      6     34    464
     0      8     31    302
     3      7     27    168
    35      5     23     74
   100      2     17     22
   198      1     11      2
   317      2      5      0
   434      5      1      5
   523     11      0     10
   561     16      2     11
   537     20      5     12
   459     21      5     12
   345     19      2     13
   223     14      0     15
   118     10      0     16
    45      5     18     15
     6      1     67     11
     0      0    151      7
     0      0    267      4
     3      0    397      2
     5      1    515      2
     4      6    593      3
     2     10    612      3
     2      8    566      3
     6      1    466      2
    12      0    336      1
    15      0    206      0
    15     36    100      0
    12    114     32      0
     6    238      0      0
     1    392      0      0
     0    549      0      0
     0    672      6      0
     3    729      7      1
     7    707      4      4
    11    610      0      6
    14    465      0      8
    13    311      0      9
    11    189      0      8
     7    125      1      6
     3    130      2      3
     0    195      2      1
     0    295      1      0
     0    398      0      0
     2    473      0      0
     5    502      0      2
     6    479      0      4
     2    411      0      6
     0    317      0      8
     0    216      0      8
    17    127      0      7
    67     60      0      5
   155     19      0      2
   275      0      0      0
   410      0      1      0
   533      0      2      0
   616      8      2      0
   639     16      2      1
   596     18      2      2
   499     11      1      3
   370      0      0      3
   237      0      0      2
   126     14      0      1
    50     87      0      0
     9    231      0      0
     0    445      0      0
     0    705      1      0
     5    965      2      0
    10   1169      3      0
    12   1267      3      0
    11   1234      3      0
    10   1077      3      0
     8    837      3      2
     7    577      3      3
     6    360      2      3
     4    236      0      3
     2    223      0      3
     0    310      0      1
     0    456      0      0
     0    611      4      0
     1    726      8      0
     2    769      8      0
     2    730      3      1
     1    624      0      2
     1    476      0      3
     0    320     22      3
     0    184     87      3
     0     84    197      2
     0     25    347      1
     0      1    511      0
     0      0    656      0
     0      6    749      0
     0     10    767      0
     1      6    705      1
     3      0    578      3
     5      0    418      5
     8     15    259      6
    10     69    130      5
    10    162     46      4
     9    291      4      2
     8    435      0      1
     6    566      0      0
     4    655      6      0
     4    680      8      0
     4    632      5      0
     3    524      1      1
     3    385      0      1
     3    254      2      2
     3    168      7      1
     3    154     11      1
     4    219     14      0
     5    347     14      0
     7    505     12      0
     8    650      9      0
     8    745      6      0
     7    763      4      0
     5    702      3      0
     2    578      3      0
     0    422      2      0
     1    267      1      0
    14    140      0      0
    45     55      0      0
    97     11      0      0
   172      0      0      0
   261      0      0      0
   351      5      0      0
   424      9      1      0
   460      8      2      0
   446      8      2      0
   382      9      3      0
   282     14      2      0
   174     21      2      0
    95     29      1      0
    83     34      0      0
   161     35      0      0
   335     32      0      0
   586     27      0      0
   869     21      0      0
  1128     18      0      0
  1308     18      0      0
  1369     19      0      0
  1298     17      0      0
  1111      9      1      0
   852      0      3      0
   575      0      3      0
   330     14      2      0
   150     77      0      0
    43    195      0      0
     0    364      0      0
     0    563      1      0
     3    757      5      0
    13    903      9      0
    17    969      8      0
    17    939      1      0
    16    821      0      1
    17    642      0      2
    20    442     32      2
    21    260    108      2
    20    122    231      0
    15     38    390      0
     8      0    560      0
     2      0    706      0
     0      1    793      2
     0      7    802      5
     2     10    730      5
     8      8    595      1
    15      7    429      0
    21      8    266      0
    24     12    134     21
    23     16     47     74
    18     18      5    163
    10     16      0    284
     4     12      1    420
     1      7     11    544
     1      2     17    629
     4      0     17    656
     7      0     15    619
     5      0     14    525
     0      0     14    397
     0      2     16    262
     6      4     18    146
    40      7     17     62
   107     11     14     15
   210     16     10      0
   336     20      5      0
   464     23      1      2
   569     25      0      4
   627     25      0      2
   622     24      0      0
   554     23      0      0
   438     22      0      3
   300     20      0     11
   171     18      0     18
    82     15      0     21
    55     12      0     19
    98      8      0     12
   204      5      0      4
   350      4      0      0
   505      4      0      0
   634      6      1      0
   709      8      2      5
   711     10      4      6
   643     10      7      3
   520      9     10      0
   372      7     13      0
   229      4     17     16
   114      1     21     66
    39      0     24    153
     4      0     27    274
     0      0     29    411
     0      2     31    538
     5      4     32    629
     6      6     31    662
     5      8     28    629
     3      9     20    540
     3     10      8    413
     7     11      0    277
    12     11      0    157
    16     11     26     70
    17     11     90     19
    16     11    197      0
    12     12    337      0
     7     13    491      1
     3     13    627      5
     1     12    716      5
     1      7    735      2
     3      1    680      0
     6      0    564      0
     9      6    414      0
    11     38    263      0
    10    102    137      2
     8    204     52      3
     5    336      8      2
     2    481      0      0
     0    613      0      0
     0    702      6      0
     1    727     11      1
     3    678     13      3
     4    567     14      6
     4    423     15      8
     3    286     17      7
     1    198     19      6
     0    186     19      2
     0    256     18      0
     0    390     16      0
     0    549     14      0
     1    688     13      1
     2    766     14      3
     4    762     16      3
     5    675     19      0
     5    531     22      0
     4    364     26      1
     3    210     30     23
     1     95     34     70
     0     27     38    145
     0      0     41    243
     0      0     44    350
     0      3     45    445
     0      7     44    509
     0      6     40    528
     3      2     30    497
     7      0     16    426
    11      0      1    329
    14      0      0    226
    15      5     11    135
    13      9     67     67
     9     10    171     24
     5      9    324      5
     1      5    507      1
     0      2    691      5
     0      0    838     11
     0      0    915     14
     1      0    905     12
     2      0    811      6
     3      1    653      0
     5      1    467      0
     6      0    288     14
     8      0    146     59
    10      0     53    142
    11      0      8    263
    10      0      0    409
     9      0      8    555
     6      0     22    672
     4      0     33    731
     3      0     38    714
     3      0     40    625
     3      0     40    486
     4      0     42    334
     5      0     44    212
     5      2     48    157
     4      4     50    187
     4      5     51    298
     4      5     50    463
     5      4     47    642
     7      2     44    789
     9      1     40    870
     7      0     36    867
     4      0     33    783
     0      0     31    638
     0      1     30    465
     9      3     29    297
    37      3     28    159
    86      3     24     65
   156      3     19     16
   239      3     11      0
   323      4      5      5
   392      5      1     16
   432      7      2     26
   434      8      6     30
   398      8      8     30
   330      6      6     27
   245      4      0     25
   158      2      0     24
    84      0      6     22
    31      0     49     20
     2      0    134     16
     0      0    260     11
     0      0    412      5
    11      0    563      1
    21      0    679      0
    22      0    733      1
    15      0    711      4
     3      0    619      7
     0      0    480     10
     5      0    325     11
    51      0    185     12
   145      0     82     11
   290      0     22     10
   473      0      0      9
   667      2      0      9
   837      5      2     11
   946      9      6     13
   969     14      5     14
   899     19      2     11
   752     22      0      5
   560     23      4      0
   363     21     12      0
   196     17     24     19
    79     12     34     70
    16      7     42    158
     0      3     45    280
     0      0     43    420
     4      0     40    553
    10      0     35    651
    11      0     31    689
    12      2     29    657
    14      4     27    561
    20      5     27    426
    27      6     28    290
    32      5     30    190
    32      3     33    157
    27      2     36    205
    19      1     38    324
    11      2     39    485
     5      4     38    649
     3      5     35    773
     3      4     31    828
     6      0     27    800
     9      0     23    699
    13      4     20    549
    16     28     18    383
    19     79     17    232
    20    159     16    117
    22    263     13     44
    23    375     10      9
    24    476      7      0
    23    542      4      0
    20    559      2      4
    15    521      0      5
     7    437      0      4
     2    325      0      4
     3    210      0      5
    20    111      0      7
    57     43      2     10
   119      7      3     11
   200      0      5     11
   289      0      6     10
   369      7      5      9
   425     13      3     10
   442     15      1     10
   417     15      0      8
   356     14      0      2
   272     15      4      0
   184     15     10      0
   107     15     17     24
    51     12     23     86
    17      7     27    189
     2      2     29    328
     0      0     29    483
     0      0     28    625
     2      1     26    724
     4      3     24    758
     7      2     22    719
    11      0     20    618
    17      0     18    479
    23      4     15    329
    26     28     13    195
    25     77     10     95
    20    152      8     34
    13    246      6      6
     6    344      3      2
     3    426      2      9
     3    475      0     17
     6    477      0     23
    10    432      0     26
    12    350      0     27
    15    250      0     28
    24    152      0     29
    47     74      0     30
    89     23      0     30
   154      0      0     28
   237      0      0     25
   325      0      0     23
   400      5      0     22
   445      7      0     20
   449      6      0     17
   412      3      0     11
   340      1      1      3
   252      1      3      0
   164      2      6      7
    92      4     11     44
    42      4     18    119
    15      3     24    235
     4      2     29    383
     4      1     31    539
     8      0     30    673
    12      0     27    754
    14      0     22    759
    17      0     16    687
    20      0     13    553
    24      1     11    394
    29      3     14    251
    32      6     18    162
    34      9     24    153
    34     11     30    225
    31     10     34    360
    28      8     35    520
    24      4     34    666
    20      1     30    761
    17      0     25    784
    13      0     19    733
    10      4     15    623
     8      9     11    479
    14     14      9    331
    32     17      8    204
    72     18      7    109
   137     16      7     51
   224     12      6     24
   325      7      5     16
   422      4      3     18
   495      3      1     20
   529      4      0     19
   513      7      0     12
   452     10      1      2
   359     13      4      0
   254     15      9      3
   155     14     14     32
    78     11     19     93
    28      8     22    188
     3      4     24    311
     0      2     25    445
     0      0     25    568
     5      0     25    656
     7      0     25    689
     6      0     24    662
     0      0     23    580
     0      0     20    460
     1      0     16    328
    22      1     11    207
    71      2      6    112
   149      4      2     52
   255      7      0     22
   374     11      0     14
   485     15      1     17
   567     19      3     23
   598     21      7     27
   571     22     10     27
   489     21     11     24
   373     19     11     20
   250     16     10     19
   151     12      8     19
   101      8      6     20
   113      5      3     22
   187      2      1     24
   306      0      0     23
   442      0      0     21
   564      0      0     17
   645      3      1     13
   666      7      4     11
   623     11      6     11
   527     14      3     13
   400     15      0     17
   267     13      0     22
   151      9      8     26
    68      4     47     27
    19      0    122     26
     0      0    234     22
     0      0    369     16
     1      2    505     12
     3      5    613      9
     3      6    670      7
     2      4    661      8
     0      1    588      8
     1      0    469      8
     4     11    330      7
     6     43    198      4
     8    101     96      2
     7    187     31      0
     5    293      1      0
     3    402      0      0
     2    491      0      1
     2    539      5      2
     2    534      7      3
     2    477      6      3
     3    384      6      2
     3    283      7      2
     3    208      9      1
     3    185     12      0
     4    228     14      0
     4    330     15      0
     4    468     15      0
     3    607     16      0
     2    710     15      0
     2    751     12      0
     1    719      5      1
     1    621      0      3
     1    480      0      4
     1    326     19      5
     0    187     77      4
     0     84    179      4
     0     22    321      2
     0      0    487      1
     2      0    646      0
     6      4    764      0
     9     10    814      0
    11      7    784      1
    11      0    680      4
     8      0    527      9
     5      8    358     13
     2     50    205     13
     1    129     93     11
     2    244     26      6
     5    382      0      2
     8    520      0      1
    10    634      1      2
    12    700      6      5
    13    702      6      5
    13    641      5      0
    12    529      6      0
    11    392     12      0
     9    254     23     32
     7    140     35    105
     4     59     44    226
     1     15     48    386
     0      0     46    560
     0      0     40    717
     0      1     33    821
     0      5     26    850
     0      7     22    798
     0      8     21    678
     0     12     21    518
     1     18     23    351
    10     26     25    205
    30     35     25     98
    67     41     24     33
   122     45     21      4
   193     47     16      0
   270     46     10      0
   341     43      4      3
   391     38      1      3
   406     33      0      0
   379     27      1      0
   315     22      4      0
   229     19      8      0
   142     19     12      1
    84     20     14      3
    75     22     14      4
   129     24     12      4
   242     24      8      2
   395     23      5      1
   557     21      3      0
   694     20      1      0
   775     18      1      0
   784     16      1      0
   721     10      2      0
   601      3      3      0
   451      0      5      1
   299      4      6      1
   171     37      8      1
    79    110      9      1
    24    232     10      0
     1    399     11      0
     0    591     10      0
     0    780      9      0
     2    928      8      0
     3   1004      6      1
     1    990      5      3
     1    887      3      4
     6    718      2      5
    21    517      1      6
    52    322      0      6
   103    165      0      6
   173     60      0      7
   260      7      0      7
   352      0      0      8
   432      0      0     10
   481     13      0     11
   485     25      0     13
   440     32      0     15
   353     36      2     16
   247     39      3     17
   152     42      5     17
   101     43      5     16
   120     42      4     14
   218     37      3     12
   385     30      1     10
   592     22      0      9
   800     17      0     10
   964     16      0     12
  1048     19      0     15
  1035     20      1     19
   927     15      2     22
   749      4      3     23
   539      0      3     22
   336      0      4     20
   173     47      4     16
    64    158      4     12
     9    344      5      8
     0    593      7      4
     0    868      9      2
     9   1119     10      0
    14   1292      7      0
    14   1345      2      1
    10   1267      0      2
     6   1076      0      4
     4    816     23      5
     3    542     76      5
     3    305    167      2
     3    134    292      0
     3     36    437      0
     2      0    578      0
     1      0    687      1
     0      3    740      5
     0     10    726      6
     0     10    647      3
     1      7    521      0
     4      6    374      0
     7     10    233     19
    11     17    120     71
    13     24     45    164
    13     29      8    296
    11     29      0    451
     7     25      4    602
     3     20     15    717
     0     16     25    769
     0     13     31    745
     1     13     33    651
     4     14     33    511
     7     16     33    362
     8     18     34    246
     8     19     36    193
     7     19     39    219
     5     18     42    317
     3     16     44    461
     0     15     44    614
     0     14     44    736
     0     12     41    797
     0     10     37    783
     4     10     31    699
     9     16     25    566
    14     33     19    411
    19     69     14    264
    21    129     10    145
    20    212      7     63
    17    307      5     18
    14    399      4      1
    13    466      3      0
    15    491      2      5
    20    467      1     11
    27    398      0     15
    32    305      0     17
    35    218      0     18
    34    165      0     19
    28    166      2     19
    21    225      3     17
    14    329      3     14
     9    451      3      9
     7    560      1      5
     7    628      0      1
     6    638      0      0
     4    590      1      0
     0    495      4      0
     0    375      9      4
     5    253     13      8
    31    148     16     11
    82     72     16     13
   161     26     14     12
   263      4     10      8
   375      0      5      4
   478      0      2      1
   552      2      1      1
   584      5      2      3
   564      8      7      4
   499     13     13      3
   401     18     21      0
   290     22     29      0
   185     23     37      9
   100     20     44     48
    42     15     50    123
    10      8     54    234
     0      3     58    370
     0      0     59    509
     0      0     58    622
     2      0     55    686
     3      0     51    687
     1      1     47    627
     0      0     43    520
     0      0     40    390
     6      0     37    261
    30      1     36    152
    77      3     33     74
   151      7     29     28
   249     11     25      7
   359     13     21      1
   463     14     19      2
   540     14     18      6
   573     13     18      9
   556     13     15     11
   491     15      9     13
   394     18      0     16
   283     20      0     18
   180     22     13     18
    98     20     64     18
    43     17    158     15
    12     11    296     12
     0      6    462      9
     0      3    629      8
     0      2    762      8
     4      4    830      9
     7      7    816     10
    11     11    721     11
    15     13    569     11
    17     13    398      9
    17     11    252      8
    15      9    166      6
    12      7    162      5
     9      8    240      5
     8     10    377      5
    10     12    535      5
    13     14    673      4
    15     11    756      3
    16      6    766      1
    14      0    700      0
    10      0    577      0
     7     11    424      2
     6     46    273      4
     8    110    147      7
    12    201     59      8
    18    309     12      8
    23    418      0      6
    26    509      0      4
    26    564      7      3
    25    572      8      4
    25    532      2      7
    25    451      0     10
    26    345      0     13
    27    233     32     14
    27    136    108     13
    25     63    233     11
    20     19    398      9
    15      0    578      8
    10      0    741      9
     9      0    852      9
    11      2    886      8
    16      2    838      5
    22      0    717      1
    26      0    553      0
    26      0    380     11
    23      3    227     43
    19      7    115    107
    16     10     49    204
    15     11     21    328
    17      9     19    464
    20      5     28    587
    23      2     37    672
    24      0     44    699
    24      0     46    659
    22      0     47    562
    21      0     49    433
    21      1     52    305
    21      2     55    213
    21      3     58    183
    20      3     59    225
    18      3     58    327
    14      2     54    463
    11      1     49    597
    10      0     44    695
    11      0     39    734
    13      0     35    706
    16      2     32    620
    18      5     29    495
    23      8     27    358
    34     10     24    233
    59     12     20    133
   103     12     15     65
   169     12     11     25
   254     12      7      7
   346     14      4      1
   429     18      3      0
   487     23      3      1
   505     27      4      4
   478     30      4      7
   410     32      4     12
   316     33      3     18
   219     32      2     21
   144     30      1     22
   112     27      0     20
   137     21      0     15
   218     15      0      9
   342      9      0      5
   484      6      0      3
   613      7      1      4
   700     10      3      6
   725     13      6      9
   681     12      8     11
   579      5      9     10
   442      0      8      8
   297      0      5      5
   169     34      2      2
    76    115      0      0
    22    253      0      0
     0    440      0      0
     0    651      2      1
     3    849      4      2
    10    990      6      4
    13   1043      8      6
    12    996      8      8
    11    862      8     10
    10    676      8     11
     9    488      8     11
     9    346      8      9
     9    283      7      6
     8    309      6      3
     7    409      5      0
     5    547      6      0
     4    680      7      2
     3    767      7      7
     2    784      3     13
     1    726      0     18
     0    609      0     21
     0    459     10     20
     0    307     51     15
     0    178    129      9
     0     86    246      2
     1     32    391      0
     1      8    542      0
     0      4    670      0
     0      9    749      4
     0     16    761      5
     0     20    706      1
     0     22    596      0
     0     22    453      0
     0     20    307     17
     0     17    181     67
     0     13     91    153
     0      9     38    275
     0      7     18    419
     0      6     18    562
     2      6     26    677
     4      5     33    742
     6      3     36    744
     7      0     35    683
     6      0     32    574
     4      7     28    437
     2     36     26    299
     0     92     23    178
     0    179     21     89
     0    289     17     33
     3    407     14      6
     8    509     10      0
    12    575      7      0
    15    588      4      2
    15    546      0      5
    13    458      0      7
     9    344      2      9
     5    228     22     12
     2    128     68     14
     0     57    146     16
     0     16    254     15
     0      0    382     12
     0      0    508      8
     0      0    606      4
     0      3    653      1
     1      3    636      0
     5      3    556      0
    11      3    433      0
    18      5    297      0
    22      8    186      1
    22     10    129      1
    17     11    144      1
    11     11    230      1
     5     10    367      0
     2      9    524      0
     5      7    663      0
    11      6    753      0
    16      5    774      0
    15      4    721      0
     7      3    610      2
     0      3    464      5
     0      3    313      8
    31      3    181     11
   109      3     84     13
   240      3     26     12
   416      2      1     10
   614      1      0      8
   797      0      0      5
   929      0      5      3
   981      0      8      3
   943      1      9      6
   825      4     10      9
   653      7     14     14
   464     10     19     18
   294     12     22     20
   174     13     23     20
   121     11     20     18
   142      8     15     14
   228      4      9      9
   358      2      5      5
   501      1      4      2
   623      2      7      2
   692      4     12      3
   687      7     17      6
   608      8     20      9
   473      8     22     12
   320      7     21     15
   191      5     18     16
   124      3     15     17
   138      1     11     18
   231      0     10     18
   380      0     11     18
   545      0     13     17
   689      1     16     16
   777      2     17     15
   794      4     14     15
   740      7      7     15
   628      8      0     16
   485      8      0     17
   336      7     20     17
   204      6     71     16
   104      3    162     14
    41      1    293     11
     9      0    451      8
     0      0    612      6
     0      0    747      5
     0      0    825      6
     0      0    827      8
     0      0    751     10
     0      0    613     13
     2      0    451     16
     9      0    305     17
    16      0    218     17
    20      2    212     16
    20      4    291     14
    16      6    432     13
     9      7    598     11
     3      7    743     10
     0      6    828     10
     1      5    830     11
     4      3    752     13
     6      1    615     16
     8      1    458     18
     7      2    320     20
     4      3    236     21
     2      4    223     20
     0      6    280     18
     0      7    387     15
     0      7    511     12
     0      6    617     10
     0      3    676     10
     0      0    672     12
     0      0    605     14
     0     10    492     16
     0     39    356     17
     0     96    225     16
     0    186    119     13
     0    304     48     10
     0    438     11      7
     0    566      0      4
     0    661      0      3
     0    703      2      3
     0    679      4      3
     0    597      3      3
     1    480      1      3
     1    363      1      2
     1    284      2      1
     1    270      5      0
     1    330      6      0
     0    447      7      0
     0    590      5      0
     0    715      3      0
     0    788      1      0
     4    785      0      0
     9    708      0      0
    15    581      0      0
    18    439      1      0
    18    322      2      0
    15    259      3      1
     9    265      4      2
     4    332      4      2
     1    437      3      2
     3    549      2      2
     8    635      1      1
    14    672      0      0
    17    650      0      0
    15    575      0      0
     9    462      0      0
     5    335      2      0
    12    214      4      1
    43    117      5      2
   107     51      5      2
   208     15      4      2
   340      0      2      1
   482      0      0      1
   610      0      0      0
   695      1      0      0
   717      0      2      0
   668      0      5      0
   559      0      7      2
   419      2      9      6
   288      6      9      9
   206     10      8     12
   204     12      5     12
   293     12      3     10
   462     10      1      7
   677      6      0      4
   891      3      0      1
  1057      0      0      0
  1135      0      0      0
  1108      0      0      1
   984      0      3      2
   793      0      6      4
   582      2      9      5
   400      4     11      5
   287      6     10      4
   264      8      7      3
   329     10      2      2
   459      9      0      1
   618      7      0      1
   762      4      1      1
   856      2      3      3
   878      0      3      6
   823      0      0      9
   704      0      0     13
   545      2      1     15
   377      4     28     15
   227      5     87     13
   113      6    183      9
    40      5    309      5
     5      3    445      2
     0      2    567      2
     1      0    648      2
     9      0    671      3
    14      0    631      2
    17      0    538      0
    17      0    414      0
    17      1    284     13
    18      0    170     47
    19      0     87    112
    20      0     37    211
    19      0     14    335
    17      0     10    467
    14      0     13    584
    10      0     17    661
     8      0     21    678
     8      0     24    631
    10      0     28    532
    15      3     33    407
    20      7     40    292
    23     13     47    220
    23     19     51    215
    18     21     52    280
    12     20     50    400
     5     16     45    546
     0     10     39    678
     0      5     33    764
     0      3     28    782
     0      4     24    729
     0      8     22    620
     0     15     20    479
     1     21     20    334
    14     26     19    209
    46     28     17    116
   101     28     14     58
   178     27      9     28
   269     24      5     17
   360     23      2     13
   433     23      2     12
   474     25      3     10
   473     29      4      7
   430     33      2      6
   356     35      0      6
   266     35      0      9
   175     31      9     13
   100     25     47     17
    46     17    118     20
    15      9    224     20
     1      4    356     19
     0      2    494     15
     0      2    611     11
     1      3    683      8
     2      2    696      6
     2      0    645      5
     4      0    544      6
     6      5    412      7
     7     31    276      8
     6     86    158      9
     4    175     72      9
     1    295     22      7
     0    433      0      6
     0    568      0      4
     1    675      0      3
     4    731      2      3
     5    722      2      4
     3    648      0      7
     0    526      0     11
     0    379      0     15
    10    236      3     18
    36    121      6     19
    82     44      8     18
   144      6      8     15
   212      0      5     12
   275      0      2      9
   318      3      0      8
   331      4      0      8
   311      2      0     10
   262      0      2     13
   200      0      5     17
   144      2      7     19
   115      7      8     21
   132     12      8     20
   205     13      6     16
   334     11      4     12
   504      7      2      7
   689      3      1      5
   854      0      0      4
   967      0      0      4
  1003      0      0      4
   952      2      0      2
   824      4      4      0
   644      7     10      0
   448      8     17      8
   269      8     24     41
   132      7     29    102
    45      6     32    193
     4      4     32    307
     0      2     31    426
     0      0     30    531
     4      0     30    600
     6      0     32    622
     4      0     34    593
     0      1     34    519
     0      3     32    416
     0      6     27    303
    15     10     20    198
    45     13     13    113
    94     14      7     54
   162     13      3     21
   242     10      0      7
   324      7      0      6
   391      4      0     11
   430      3      0     15
   432      4      1     18
   395      7      4     18
   327     11      7     16
   246     13     10     15
   173     13     12     16
   131     12     11     17
   139     10      8     19
   205      8      3     20
   324      9      0     19
   478     12      0     16
   639     16      3     12
   773     20      9      6
   849     22     14      2
   848     21     14      0
   771     17     11      0
   633     12      6      2
   464      6      9      5
   297      2     30      9
   159      0     79     11
    64      0    163     11
    14      0    275      9
     0      1    401      6
     0      1    518      3
     4      1    602      0
     9      1    634      0
    11      0    605      0
    12      0    525      2
    13      0    413      4
    14      1    301      5
    15      2    217      6
    13      3    182      5
     9      3    206      3
     4      2    280      1
     0      0    384      0
     0      0    490      0
     4      0    569      0
    11      1    600      1
    18      3    575      2
    23      6    499      4
    24      9    395      5
    21      9    291      5
    16      8    217      5
     9      6    196      4
     2      3    238      2
     0      1    334      1
     0      0    461      0
     0      0    590      0
     1      0    687      0
     4      0    728      0
     3      0    704      2
     0      0    619      3
     0      0    493      4
     5      0    352      5
    38      0    220      5
   110      0    117      4
   229      0     48      3
   392      0     12      2
   580      0      0      0
   764      0      0      0
   907      0      2      0
   979      0      5      0
   962      0      8      2
   859      2     11      5
   693      5     16      7
   500      7     22      9
   325      9     25      9
   205      9     26      7
   161      8     22      5
   196      6     15      2
   292      3      7      0
   418      0      2      0
   541      0      0      0
   629      0      0      1
   663      2      1      3
   636      5      0      5
   559      9      0      5
   448     12      1      5
   326     12     18      3
   212     10     57      2
   120      6    126      0
    56      2    226      0
    18      0    347      0
     2      0    471      0
     0      0    575      0
     2      2    639      0
     7      2    646      0
    11      0    597      1
    13      0    500      1
    13      7    376      1
    12     32    249      2
    10     84    141      3
     7    163     63      4
     4    265     18      4
     2    376      0      5
     0    475      0      5
     0    542      0      7
     0    561      3      8
     1    530      4     10
     3    458      4     11
     4    366      5     12
     5    284      7     12
     5    238     10     10
     3    244     12      8
     0    307     12      6
     0    410      9      4
     0    529      6      2
     0    632      3      1
     3    691      1      2
     5    691      1      2
     4    630      3      4
     0    524      5      5
     0    393      8      6
     2    263      9      7
    31    152      9      7
    88     73      7      7
   174     26      4      7
   281      4      1      5
   389      0      0      3
   479      0      2      1
   534      4      4      0
   542      7      5      0
   506     10      3      2
   434     12      0      5
   340     13      0     10
   242     15     10     13
   154     15     50     15
    85     14    126     14
    37     13    240     11
    11     11    382      7
     0      9    529      4
     0      7    656      3
     0      6    738      3
     0      5    758      2
     0      5    714      0
     0      5    615      0
     0      6    482      0
     0      7    341     16
     1      8    213     53
     2      8    114    117
     3      8     48    207
     3      8     14    313
     2      9      2    421
     0      9      3    510
     0      9      8    564
     0      5     14    572
     0      0     18    532
     0      0     20    455
     1      3     21    355
     2     30     21    252
     3     84     20    160
     5    168     17     90
     5    274     12     43
     6    386      7     18
     6    484      3      6
     6    548      0      3
     4    566      0      3
     2    535      0      5
     0    461      0      7
     0    361      1      9
     4    254      2     12
    20    156      2     15
    51     81      1     16
   101     33      0     16
   167      8      0     14
   244      0      0     11
   320      0      0      8
   384      0      2      5
   423      0      4      4
   430      0      4      4
   404      0      1      6
   350      1      0      8
   278      5      0     11
   200      8     14     12
   128     11     53     12
    70     12    123     11
    30     10    221      8
     7      7    338      5
     0      4    456      1
     0      1    555      0
     2      0    615      0
     5      0    626      1
     3      0    586      5
     0      0    504      9
     0      3    394     14
    10      8    277     17
    53     14    171     18
   136     19     88     17
   262     21     35     16
   421     20      7     13
   591     16      0     11
   744     10      0     10
   852      4      0     10
   892      0      1     11
   857      0      1     13
   754      1      0     15
   605      5      1     16
   441     10      4     16
   295     13      6     15
   195     14      8     13
   157     12      7     10
   186      8      3      7
   269      4      0      5
   382      1      0      4
   496      2      0      4
   582      5      1      4
   620     10      3      4
   600     15      2      4
   529     19      0      4
   422     20      0      4
   303     18      9      4
   191     15     41      5
   102     10    102      5
    42      6    196      6
    10      2    313      5
     0      0    439      4
     0      0    552      2
     2      0    629      1
     3      1    654      1
     1      4    621      2
     0      7    537      4
     0     11    420      7
    12     15    291      9
    47     18    174      9
   111     20     84      8
   206     22     28      6
   325     23      2      3
   456     24      0      1
   575     24      0      0
   663     24      3      0
   700     21      4      0
   678     15      2      0
   602      9      0      0
   487      5      0      1
   354     11      0      1
   226     39      0      1
   122     98      1      1
    50    194      2      1
    11    325      2      0
     0    481      1      0
     0    638      0      0
     6    770      0      0
    12    851      0      0
    15    862      0      1
    14    803      0      3
    10    689      0      4
     6    552      0      5
     3    431      0      4
     1    360      0      3
     0    360      0      2
     0    429      0      0
     1    547      0      0
     1    677      0      0
     1    782      0      0
     1    829      0      0
     0    803      0      0
     0    712      0      0
     1    579      0      0
     1    439      0      0
     2    331      0      0
     1    279      0      0
     0    296      1      0
     0    372      2      0
     0    483      3      0
     0    595      4      1
     1    675      4      2
     3    702      5      4
     4    667      5      6
     1    580      6      7
     0    459      7      7
     0    328      9      8
    13    209      9      8
    51    115      9      8
   118     53      7      8
   210     18      6      9
   316      2      4     11
   419      0      3     12
   498      0      4     11
   539      3      5      8
   533      7      8      3
   483     11     11      0
   400     16     15      2
   299     19     20     21
   200     20     24     65
   115     17     29    138
    54     12     33    239
    17      7     35    358
     1      2     36    477
     0      0     35    575
     0      0     34    631
     2      0     32    634
     3      0     31    584
     2      0     33    493
     1      0     36    383
     0      0     39    285
     0      0     43    223
     0      0     46    215
     1      0     47    264
     1      1     45    359
     1      2     42    477
     0      3     38    589
     0      2     34    667
     0      1     30    692
     0      1     27    657
     0      0     26    573
     2      1     27    463
     4      2     29    355
     5      4     32    277
     5      5     35    248
     4      5     38    276
     1      5     39    351
     0      3     37    451
     0      1     34    550
     0      0     29    621
     1      0     24    648
     3      0     19    624
     2      1     16    556
     0      1     14    460
     0      2     14    353
     3      1     13    253
    24      1     12    171
    68      2     10    111
   135      3      8     74
   220      5      5     55
   309      6      2     46
   385      8      0     42
   432      8      0     39
   441      8      0     35
   410      7      1     30
   347      7      4     26
   265      7      9     31
   180      7     15     50
   107      7     21     89
    52      6     25    152
    19      6     27    236
     3      5     27    334
     0      4     25    432
     0      3     21    515
     0      2     18    566
     0      0     16    578
     0      0     15    546
     0      0     15    478
     0      5     14    387
     1     25     13    288
     3     63     11    197
     4    124      8    123
     3    206      5     73
     1    301      2     44
     0    398      0     32
     0    479      0     31
     0    531      0     35
     1    540      0     40
     0    504      1     43
     0    429      3     45
     0    330      4     45
     5    225      5     45
    21    131      5     44
    52     62      4     42
    98     19      3     40
   155      0      2     38
   213      0      1     36
   260      0      0     35
   285      3      0     34
   283      7      0     32
   253     10      0     29
   202     14      4     25
   141     18     10     26
    84     21     19     40
    40     21     28     76
    12     18     36    141
     0     12     40    234
     0      6     41    349
     0      1     39    467
     2      0     35    569
     2      0     30    634
     1      4     24    648
     0      9     16    610
     0     13      7    527
     0     16      1    418
     0     18      4    304
     0     17     26    202
     1     15     76    124
     1     13    160     73
     0     11    278     45
     0     10    417     34
     0     11    559     30
     0     11    677     28
     0     12    750     23
     0     13    762     15
     0     13    712      6
     1     13    609      1
     3     13    475      8
     6     12    334     32
     9     12    209     77
    10     12    115    145
    10     13     54    229
     8     14     23    322
     5     15     13    411
     2     14     13    483
     0      9     16    525
     0      3     17    532
     0      0     16    500
     1      0     14    436
     2     19     13    350
     4     63     13    256
     4    135     14    168
     3    231     15     98
     2    343     14     50
     1    451     12     25
     2    537      9     16
     4    585      6     17
     7    585      4     22
    11    539      3     26
    13    459      3     28
    13    364      4     29
    11    276      5     30
     7    213      6     32
     3    186      6     34
     0    195      5     34
     0    230      3     33
     0    277      1     29
     3    317      0     22
     6    338      0     13
     8    332      0      4
     9    299      4      0
     9    246     11      1
     9    184     20     21
     9    124     30     67
     8     73     39    142
     7     36     45    247
     6     14     50    373
     4      3     51    502
     2      0     50    614
     0      0     46    691
     0      0     39    716
     0      0     31    687
     2      0     21    610
     5      0     14    500
     8      0     16    376
    11      0     35    257
    11      1     78    159
    11      3    151     87
    10      5    251     43
     9      6    369     21
    10      7    487     15
    12      6    584     15
    12      4    642     17
     9      2    648     18
     3      0    601     17
     0      0    511     16
     0      0    396     16
    21      1    277     16
    74      3    172     17
   165      5     91     17
   292      7     39     16
   444      7     11     13
   599      6      0      9
   732      4      0      5
   819      2      0      1
   843      1      1      0
   801      1      0      0
   701      2      0      2
   562      4      0      5
   409      6      6      7
   266      8     28      9
   150      9     72      9
    68     10    141      7
    21     10    233      5
     1      9    341      3
     0      8    448      1
     2      6    536      0
     5      4    588      0
     6      3    593      0
     5      3    550      0
     7      4    467      0
    18      7    361      0
    47     10    250      0
   100     12    152      1
   180     14     77      2
   285     13     30      2
   406     12      6      2
   525     11      0      2
   621      9      0      1
   676     10      0      0
   677     11      1      0
   624     14      0      0
   526     18      0      1
   405     21      0      4
   286     23      1      7
   196     23      4     10
   150     21      6     11
   155     20      7     10
   208     18      6      8
   295     18      3      6
   395     19      1      4
   486     20      0      2
   549     20      1      2
   571     16      2      2
   548      9      3      3
   485      2      4      3
   394      1      4      4
   293     16      2      4
   196     56      1      4
   116    130      0      3
    58    239      0      2
    24    377      0      1
     7    526      0      0
     3    665      0      0
     4    769      0      0
     6    818      0      3
     9    805      0      8
    10    735      0     13
    12    628      0     19
    14    515      1     22
    17    425      2     23
    19    383      2     23
    19    401      2     21
    17    471      1     18
    13    574      0     16
     8    678      0     14
     3    755      0     11
     1    781      0      7
     2    748      4      3
     5    659     10      4
     9    532     17     17
    13    390     25     50
    15    257     32    110
    14    147     35    197
    11     70     35    305
     8     25     33    420
     5      4     28    524
     3      0     23    597
     1      0     19    628
     0      4     16    610
     0      8     15    550
     0     11     13    458
     8     15     13    353
    28     20     13    249
    66     24     12    161
   127     27     12     93
   209     29     12     49
   305     28     11     23
   404     25     10     11
   489     22      7      8
   547     19      5     10
   564     17      2     15
   537     16      0     21
   472     16      0     27
   385     16      0     33
   298     16      0     37
   233     14      1     37
   210     11      1     35
   237      8      1     29
   311      5      1     23
   418      3      0     18
   535      2      0     14
   635      3      0     11
   698      5      0      8
   709      8      0      4
   665     11      3      0
   574     13      7      1
   453     13     12     13
   323     13     17     44
   203     10     22     98
   108      7     26    177
    45      4     28    273
    11      1     29    376
     0      0     29    470
     0      0     29    538
     1      0     28    569
     5      1     28    557
     9      2     28    504
    14      3     29    424
    20      4     31    334
    25      4     35    258
    28      3     38    213
    26      1     42    214
    21      0     43    261
    14      0     42    346
     8      0     39    449
     4      0     35    545
     3      0     31    611
     5      0     29    631
     7      0     29    601
    10      5     32    529
    12     22     34    428
    13     56     35    319
    13    112     33    218
    13    189     30    136
    13    282     25     78
    11    379     21     41
     9    466     18     20
     7    527     16      9
     5    549     13      4
     5    528      8      2
     5    468      4      3
     7    379      5      6
     8    279     23      9
     8    184     68     13
     7    106    146     14
     4     51    260     13
     2     19    399     10
     0      3    546      6
     0      0    676      2
     0      0    766      0
     0      2    797      0
     0      5    761      0
     0      9    668      1
     3     12    537      3
     5     14    398      4
     8     16    283      5
     9     15    216      5
     9     13    208      5
     6     10    256      3
     4      8    344      2
     2      7    445      1
     1      7    532      0
     0     10    585      0
     0     14    591      0
     0     19    551      0
     0     25    474      1
    11     29    375      2
    42     31    270      4
   101     30    176      5
   192     25    101      6
   311     19     48      7
   448     13     17      7
   583      8      2      7
   697      6      0      8
   770      6      0      9
   788      8      1     11
   749      9      4     12
   659      8      7     13
   532      8     10     13
   390     12     13     12
   254     30     15     12
   142     68     15     11
    62    134     13     11
    17    228     10     11
     0    343      6     10
     0    466      4      9
     4    576      2      7
    12    654      0      6
    16    684      0      5
    17    658      0      6
    15    583      3      7
    13    472     20      8
    12    347     57     10
    11    227    120     10
    11    130    212      9
    10     63    326      7
     8     25    448      4
     5     10    559      3
     2      6    638      3
     0      4    670      5
     0      1    648      8
     1      0    577     13
     4      0    470     17
     7     17    347     19
     8     58    229     19
     8    125    132     16
     6    215     62     13
     3    319     21     11
     0    421      2     11
     0    504      0     11
     3    556      0     12
     7    566      5     10
    12    533     11      7
    17    463     19      7
    19    369     28     19
    19    266     39     56
    16    170     50    127
    11     92     59    237
     7     39     64    380
     3     10     66    539
     2      0     64    687
     2      0     59    797
     3      0     50    850
     5      2     40    834
     6      1     29    756
     6      0     21    633
     6      0     22    489
     7      0     39    348
    10      5     78    228
    13     10    143    138
    18     15    232     77
    21     17    337     42
    23     16    444     25
    23     13    535     19
    19      9    595     19
    13      4    611     22
     5      1    580     26
     0      0    509     30
     0      0    409     34
    11      0    299     37
    47      2    196     39
   114      3    112     38
   215      5     52     37
   349      5     18     34
   502      4      2     30
   654      3      0     26
   780      1      0     21
   857      0      0     15
   870      0      2      8
   817      1      4      1
   707      2      9      0
   561      3     17      4
   404      3     26     25
   260      2     35     66
   146      1     41    130
    68      0     44    216
    24      0     43    317
     5      0     40    418
     2      0     34    506
     5      0     30    563
     9      0     26    580
    13      0     24    552
    16      0     25    488
    20      0     27    401
    23      0     31    313
    26      0     36    245
    27      0     41    215
    25      0     45    231
    20      0     48    290
    13      0     49    380
     7      0     47    480
     2      0     43    568
     0      0     37    623
     2      0     31    632
     6      0     25    594
    12      5     20    516
    19     20     17    412
    26     49     14    301
    30     94     13    201
    33    154     11    122
    34    222      8     70
    33    288      6     41
    29    341      3     30
    24    369      1     28
    16    369      0     28
     7    339      0     27
     0    287      0     24
     0    223      0     22
     8    158      0     21
    35    101      0     22
    83     58      0     24
   150     29      0     26
   229     12      0     26
   309      4      0     24
   377      1      0     19
   422      1      0     14
   435      1      0     10
   415      0      0      9
   365      0      0      9
   294      0      0     11
   215     14      1     13
   140     53      1     14
    78    128      2     14
    34    248      3     14
     9    410      5     13
     0    603      5     12
     0    801      6     10
     0    972      6      8
     4   1085      6      5
     7   1117      7      1
     9   1058     10      0
    11    921     15      2
    11    730     21     17
    10    522     28     50
     8    329     35    105
     5    176     40    185
     2     74     43    285
     0     19     45    392
     0      0     44    491
     0      0     41    565
     0      1     36    600
     0      3     28    589
     0      3     19    536
     1      2     13    452
     3      2     16    352
     5      4     34    253
     7      7     75    167
     7      9    141    102
     7      9    230     57
     5      7    334     31
     2      4    439     18
     0      1    527     13
     0      0    582     11
     0      0    592     12
     0      1    556     13
     1      3    483     15
     2      5    391     17
     4      7    304     18
     4      6    245     19
     4      5    233     19
     2      3    273     18
     1      1    357     15
     1      0    468     12
     2      0    579      9
     3      0    665      6
     3      1    704      5
     0      1    688      6
     0      1    619      8
     0      1    511     12
    12      1    383     16
    49      1    258     17
   115      0    152     16
   208      0     75     12
   320      0     28      8
   435      0      5      4
   534      0      0      1
   600      0      0      1
   623      0      2      4
   600      0      3      7
   538      0      4     10
   448      0      5     12
   346      3      7     13
   245     17     10     12
   158     47     14     11
    91    101     16      9
    46    179     16      7
    20    278     13      4
     7    388      9      2
     3    492      5      1
     5    575      2      0
     9    619      2      0
    15    618      4      0
    22    573      9      1
    28    498     13      2
    32    414     16      3
    33    344     17      3
    30    308     16      2
    24    315     12      1
    16    363      9      0
     9    439      7      0
     4    521      6      0
     2    587      5      0
     3    618      3      0
     5    605      0      2
     9    547      0      3
    11    455      6      4
    12    345     30      4
    13    234     77      4
    12    138    153      3
    10     68    254      2
     7     24    369      1
     4      4    480      0
     2      0    565      0
     1      0    608      0
     2      1    601      0
     5      1    546      0
     9      1    458      1
    12      2    362      3
    13      5    283      4
    11     10    244      5
     8     15    256      5
     4     18    317      5
     1     19    415      3
     0     18    526      2
     0     14    626      1
     0      9    691      0
     0      2    707      0
     0      0    670      0
     0      0    587      1
     0     10    472      2
     0     45    346      4
     2    108    228      6
     4    198    131      7
     6    310     62      9
     7    426     21     10
     6    528      2     10
     5    597      0      8
     2    620      1      4
     1    594      7      0
     0    525     14      0
     0    426     22      6
     0    316     32     31
     0    211     42     81
     0    124     52    159
     0     61     60    261
     0     24     64    377
     0      7     64    492
     0      3     60    587
     0      3     54    647
     0      2     47    660
     0      0     39    627
     0      0     32    553
     0      4     26    453
     0     28     22    342
     0     75     19    238
     1    143     18    150
     4    226     19     86
     9    311     20     45
    14    383     20     23
    19    428     18     14
    22    439     15     12
    22    415      9     12
    21    363      4     13
    18    297      0     13
    16    237      0     13
    15    198      3     13
    16    193     10     15
    18    225     18     16
    20    285     24     17
    20    361     27     17
    20    432     25     16
    17    481     19     13
    13    496     12      9
     8    472      6      5
     4    415      1      1
     4    337      0      0
    10    250      0      0
    26    167      0      1
    57     99      1      4
   107     49      1      8
   175     18      2     10
   257      3      1     10
   345      0      1      9
   424      1      1      6
   481      5      1      3
   504      9      1      1
   488     11      0      0
   437     11      0      1
   365     10      0      1
   297     10      0      2
   256     10      1      2
   264     11      4      1
   330     12      6      0
   449     13      8      0
   600     13      8      0
   753     11      7      0
   873      9      4      0
   933      6      2      0
   921      3      0      0
   837      1      0      0
   701      0      0      0
   538      0      0      0
   375     10      0      0
   235     36      0      1
   129     88      0      2
    60    168      0      3
    22    276      0      4
     6    402      0      3
     4    530      0      2
     7    637      0      1
    13    704      0      1
    18    717      0      1
    21    674      0      2
    21    588      0      4
    19    480      0      7
    15    381      0     10
    10    316      0     11
     6    302      0     12
     6    342      0     11
     7    422      0      9
    11    520      0      7
    13    607      0      5
    13    659      0      5
     9    662      0      5
     3    614      0      6
     0    525      0      8
     2    411      2      9
    21    292      3     10
    57    186      4     10
   113    104      4     10
   183     48      4      9
   260     16      4      8
   333      2      4      7
   391      0      5      7
   424      0      4      7
   427      1      1      7
   402      1      0      8
   353      0      0     10
   289      0      7     12
   219      0     38     14
   153      0     97     16
    98      1    187     17
    57      2    304     18
    30      3    433     18
    15      3    558     16
     8      3    656     14
     6      2    711     11
     6      1    712      8
     5      0    660      7
     5      1    563      6
     4     11    438      7
     4     36    307      9
     5     81    188     11
     8    150     96     13
    12    240     35     14
    16    340      5     14
    18    436      0     12
    18    508      0     10
    15    543      7      7
    10    534     13      4
     5    484     15      2
     1    409     14      1
     0    332     12      0
     2    277     11      1
     6    261     10      2
    11    292     10      4
    16    365     10      7
    18    462     10      9
    17    559     11     10
    14    634     11      8
    10    667     11      4
     5    649     11      0
     1    584     13      0
     0    483     16      8
     0    364     22     37
     0    246     30     93
     0    145     40    178
     0     71     51    289
     0     25     61    415
     0      4     67    539
     0      0     68    643
     0      0     62    708
     2      1     49    724
     5      2     33    686
     9      1     19    602
    12      0     14    487
    15      0     25    359
    16      0     60    240
    16      1    122    142
    14      2    211     74
    12      4    321     35
     8      5    440     18
     5      5    552     15
     3      5    640     17
     2      4    688     18
     2      2    686     16
     3      0    633     12
     6      0    538      9
     9      8    418      7
    11     34    292      8
    13     83    180     12
    14    156     93     17
    15    247     37     22
    17    346      8     23
    18    433      0     22
    18    494      0     18
    17    515      1     14
    14    492      2      9
     8    432      1      7
     1    346      0      7
     0    252      0      8
     3    166      0     10
    25     97      0     11
    66     50      1     11
   127     21      3     10
   200      7      3      8
   277      1      3      7
   345      0      2      6
   393      0      1      6
   412      0      0      7
   401      1      0      8
   363      0      0      7
   305      0      0      6
   237      0      0      5
   170     11      0      4
   112     41      0      5
    67     98      0      7
    36    182      0     10
    19    286      0     11
    10    396      1     11
     8    492      1      9
     7    556      1      6
     7    575      1      4
     6    549      0      2
     6    485      0      3
     7    404      0      6
     8    326      1     11
     9    274      2     15
    10    262      5     17
     9    296      7     18
     7    370      9     16
     5    469      8     12
     2    571      7      9
     0    654      4      7
     0    698      1      6
     0    692      0      7
     1    635      0      9
     2    536      6     11
     3    412     19     13
     2    284     42     14
     1    170     75     14
     0     84    117     14
     0     30    164     13
     0      4    210     13
     0      0    246     12
     0      1    267     11
     0      2    268     10
     0      0    248     10
     0      0    211     12
     0      2    166     14
     1     29    119     17
     3     86     78     20
     7    175     47     21
    10    287     27     20
    11    409     16     18
    11    521     11     16
     9    604      8     14
     6    646      5     12
     3    641      0     12
     1    591      0     13
     0    506      2     14
     0    399     22     16
     1    287     67     17
     1    184    141     19
     1    102    246     21
     0     45    371     22
     0     12    500     21
     0      0    612     19
     0      0    684     15
     2      0    705     11
     3      1    669      9
     1      1    586      8
     0      0    471     10
     0      0    346     12
    12      0    230     13
    49      0    136     14
   115      1     69     12
   211      1     28     10
   328      1      7      8
   451      1      0      8
   559      0      0      8
   634      0      0      9
   665      0      0     10
   647      0      0     10
   587      1      0     10
   496      1      6      9
   389      1     26      9
   280      0     66      8
   183      0    130      9
   104      0    218      9
    48      0    324      8
    14      1    434      7
     0      4    533      5
     0      6    602      3
     4      6    630      1
    12      3    610      0
    18      0    547      0
    21      0    453      0
    21      8    343      0
    20     39    236      0
    21     95    145      0
    22    175     77      0
    26    269     33      0
    30    364     10      0
    31    443      0      0
    29    492      0      0
    23    503      0      0
    14    474      1      0
     5    414      3      0
     0    332      5      0
     4    243      9      1
    20    160     12      2
    51     92     14      4
    99     44     14      5
   162     15     11      7
   235      2      8      8
   309      0      5      9
   374      0      2      9
   419      0      0      9
   437      0      0      8
   425      0      0      7
   384      0      0      5
   323      0      6      3
   251      0     25      1
   180      0     61      0
   117      1    119      0
    69      1    199      0
    38      1    296      1
    21      0    399      1
    15      0    494      1
    16      0    565      1
    17      0    599      0
    16      0    591      0
    13      0    542      0
    12      0    459      0
    21      0    358      0
    53      0    255      0
   118      0    163      2
   222      1     91      4
   365      3     44      6
   535      6     18      7
   712      8      8      7
   872      9      6      6
   989      8      6      4
  1043      5      4      2
  1026      2      1      0
   940      0      0      0
   799      1      5      0
   627      3     24      1
   449      6     62      3
   288     10    121      4
   161     12    199      4
    74     14    288      4
    23     14    380      4
     1     12    460      3
     0     10    515      3
     1      6    538      2
     7      1    522      0
    12      0    470      0
    16      0    393      0
    20     18    301      1
    24     59    211      3
    28    130    132      5
    31    229     73      7
    31    347     34      8
    30    467     13      8
    27    567      3      7
    23    630      0      6
    18    644      0      5
    13    605      0      5
     9    524      0      5
     8    415      1      7
    13    300      6      9
    27    195     11     11
    54    113     16     12
    98     56     19     13
   158     22     18     13
   228      7     14     13
   300      1      9     13
   362      0      3     11
   403      0      1      8
   415      1      1      4
   394      2      3      0
   345      2      8      0
   276      3     12      7
   202      3     17     32
   134      3     22     77
    81      2     28    144
    46      1     34    229
    29      0     39    324
    23      0     42    416
    23      0     41    490
    22      0     37    537
    19      0     29    546
    13      0     21    518
     8      0     13    459
     7      0      8    378
    15      0      6    289
    36      0      6    204
    75      2      6    132
   134      5      7     79
   212     11      6     45
   304     16      4     25
   400     20      2     17
   485     22      0     15
   545     20      0     15
   566     16      0     17
   545     10      0     19
   484      5      0     20
   399      1      1     20
   309      0      2     20
   232      0      3     19
   185      3      3     18
   175      8      3     17
   200     12      3     16
   253     15      3     14
   318     16      3     12
   382     15      3     10
   431     12      3      8
   455      9      1      5
   448      6      0      4
   413      5      0      3
   356      7      4      5
   285     10     24      8
   212     13     66     12
   145     16    133     16
    91     17    224     17
    52     17    329     17
    27     15    436     14
    13     13    529      9
     4     11    593      4
     0     10    616      1
     0     11    596      0
     0     12    537      0
     9     14    448      4
    30     17    344      8
    65     19    241     13
   118     21    151     16
   185     22     81     18
   261     22     35     19
   339     22     10     18
   407     21      0     16
   456     20      0     14
   478     18      0     11
   468     16      0      9
   429     14      0      7
   367     14      0      5
   289     21      0      5
   209     42      1      5
   136     85      3      6
    77    156      4      6
    36    258      6      6
    13    385      6      4
     5    525      6      3
     6    657      6      1
    11    760      5      0
    16    815      5      0
    17    813      6      0
    16    757      6      0
    12    666      6      2
     6    565      6      3
     2    481      6      3
     0    438      7      3
     0    443      8      3
     0    492      9      2
     2    568      9      1
     3    645     10      0
     4    700      9      0
     5    718      8      0
     5    691      6      0
     4    627      4      1
     3    541      3      2
     1    453      1      3
     0    385      1      4
     0    351      1      4
     1    360      2      4
     5    406      3      3
     9    477      5      3
    14    551      5      4
    16    608      3      6
    16    629      0      9
    12    607      0     11
     8    543      2     11
     4    450     22     10
     2    343     65      9
     4    241    136      8
     8    155    234      7
    13     91    350      8
    18     50    470      9
    21     25    576      9
    20     12    651      8
    16      6    682      5
     8      3    664      3
     0      3    600      0
     0      5    501      0
     5      9    384      2
    38     14    268      6
   102     19    166     11
   201     22     88     16
   330     23     36     19
   480     23      9     20
   630     22      0     18
   759     20      0     15
   850     17      2     10
   887     14      7      6
   864     11     11      5
   788      7     15      8
   668      4     21     21
   525      1     28     47
   378      0     37     88
   246      0     45    147
   141      0     53    221
    69      0     58    305
    27      0     59    387
    10      0     55    457
     8      0     46    504
    12      0     33    518
    16      0     18    498
    17      0      7    446
    16      0      6    372
    15      0     19    287
    14      0     54    204
    17      0    113    133
    21      0    198     79
    25      2    304     44
    27      5    419     24
    26      7    529     16
    21      8    617     13
    15      8    667     13
     7      5    672     14
     2      3    631     14
     0      1    552     15
     0      1    452     15
     2      3    352     16
     4      7    269     16
     6     12    215     16
     6     15    196     16
     4     18    209     15
     2     18    244     13
     0     17    287     11
     0     13    325      8
     0      9    348      5
     0      5    349      2
     1      5    327      0
     1     14    284      0
     0     38    228      0
     0     82    167      3
     0    149    111      6
     1    237     66      8
     4    340     34      9
     7    443     15      8
     9    532      7      6
     9    592      4      3
     8    613      4      1
     6    590      5      0
     5    528      5      0
     7    440      5      0
    15    339      6      0
    32    242      8      0
    58    159      9      1
    93     97     10      2
   137     56     10      3
   186     34      9      3
   234     23      6      3
   275     19      3      2
   302     18      1      1
   310     16      0      1
   297     14      0      1
   264     14      0      2
   217     22      1      4
   165     43      1      7
   114     86      2      9
    71    156      4     10
    39    255      8     10
    18    376     12      9
     6    509     17      7
     1    633     21      4
     0    728     22      1
     0    777     19      0
     0    770     15      0
     0    708     13      0
     0    604     22      2
     0    476     48      5
     0    345     98      8
     0    230    173     10
     0    141    271     10
     0     81    382      9
     0     45    491      7
     0     26    582      4
     0     16    642      1
     0     10    658      0
     0      6    629      0
     0      6    559      0
     0     14    461      3
     0     35    349      7
     0     73    240     12
     0    128    148     16
     0    196     81     19
     0    268     38     20
     0    334     17     19
     0    383      9     17
     1    405      8     14
     1    398      9     12
     0    364     12     11
     0    310     24     12
     0    246     51     14
     0    184    102     18
     0    129    182     21
     1     87    289     23
     2     55    414     23
     3     33    539     23
     4     18    646     20
     4      9    714     18
     3      4    733     14
     2      3    697     11
     0      6    616      8
     0     11    506      6
     0     15    390      6
     0     19    290      7
     0     20    224      8
     0     19    198     10
     1     17    211     12
     2     17    252     12
     3     17    304     12
     4     18    351     11
     4     18    379     10
     3     16    381      9
     2     15    356     10
     1     17    310     11
     0     32    251     12
     0     64    188     14
     0    119    131     15
     1    198     84     16
     5    295     51     17
     9    399     29     17
    13    497     17     15
    17    572     11     13
    17    613      8      9
    16    613      7      5
    12    572      6      4
     7    496      6      9
     3    398     10     27
     0    291     17     63
     0    190     28    121
     0    106     40    202
     1     46     52    302
     3     12     59    410
     4      0     62    512
     5      1     59    591
     5     10     51    633
     6     21     42    630
     6     30     33    583
     7     38     26    500
     8     50     21    398
     9     73     18    292
    10    113     18    198
    11    174     18    124
    13    250     20     73
    16    335     21     42
    21    412     22     26
    25    467     20     18
    29    488     15     14
    31    469      9     11
    30    413      4      9
    26    331      7      6
    20    239     24      5
    14    152     61      5
    10     82    122      6
    11     35    205      6
    14      9    304      7
    19      0    407      8
    24      0    498      7
    25      4    564      7
    23      7    593      5
    17      8    580      4
    13      7    528      2
    14      5    446      1
    27      4    348      0
    61      4    250      0
   120      6    162      0
   207      8     94      0
   320     11     48      0
   451     13     21      1
   585     15      8      3
   706     16      3      4
   794     17      2      5
   833     17      2      5
   818     17      2      4
   750     16      3      3
   644     15      5      1
   520     15      7      0
   405     15      9      0
   318     15     11      1
   276     16     10      2
   280     16      8      2
   323     16      6      3
   388     15      3      2
   457     13      1      1
   510     11      0      0
   534      9      0      0
   522      6      0      0
   477      4      0      0
   408      4      0      0
   327      8      0      0
   245     24      0      0
   172     57      0      0
   113    114      0      0
    69    199      0      0
    40    307      1      0
    24    430      2      0
    16    551      2      0
    14    652      2      0
    16    714      1      0
    18    727      0      0
    19    691      0      0
    18    617      0      0
    15    526      1      0
    12    440      3      0
     9    383      6      0
     6    369      9      2
     6    399     12      3
     6    466     15      5
     6    553     15      6
     6    637     13      6
     5    698      9      5
     4    721      4      3
     2    699      1      1
     0    634      5      0
     0    536     21      0
     0    421     53      1
     0    305    105      4
     0    204    174      7
     0    125    255     11
     0     74    339     14
     0     45    415     15
     0     33    470     16
     0     29    495     15
     0     28    487     14
     1     30    445     14
     2     37    377     14
     3     57    295     16
     3     97    211     19
     2    160    135     24
     1    247     76     28
     0    349     37     32
     0    454     14     32
     0    547      5     29
     0    614      3     22
     0    643      3     14
     1    631      4      9
     1    579      5     12
     0    497      7     28
     0    396     11     62
     0    291     18    118
     0    194     28    194
     0    116     38    287
     0     60     47    389
     0     26     53    487
     0     11     54    569
     0      9     50    621
     0     12     43    635
     0     15     35    609
     0     17     29    548
     0     17     25    467
     0     16     25    384
     0     15     28    320
     0     17     34    289
     0     20     41    301
     0     24     48    351
     1     27     53    428
     3     28     57    514
     5     25     57    588
     7     20     54    634
     8     15     48    641
     7     13     38    607
     5     18     28    539
     3     35     18    448
     1     68     10    349
     1    117      5    255
     4    182      3    175
     7    258      3    115
    10    336      5     74
    12    406      7     49
    11    456     10     37
     8    477     13     32
     5    463     15     31
     2    418     15     30
     0    354     15     28
     0    287     13     26
     0    236     11     24
     0    213      8     24
     0    227      7     24
     0    272      7     27
     1    336      8     29
     3    402     11     30
     5    452     12     29
     7    473     12     26
     8    460      9     21
     8    414      4     17
     5    345      3     13
     3    265     11     12
     0    187     35     13
     0    120     84     14
     0     71    161     16
     2     40    262     17
     5     24    379     17
     7     18    497     17
     9     16    597     17
     9     14    663     16
     7     11    685     14
     5      7    659     12
     2      3    593     10
     1      0    501      9
     0      0    402      9
     0      0    316     11
     1      0    259     15
     2      1    240     19
     2      1    261     22
     3      2    314     23
     3      2    386     22
     3      2    456     21
     3      2    507     19
     2      2    527     17
     0      1    508     16
     0      0    456     16
     3      0    379     16
    20      0    292     16
    57      0    208     16
   122      2    137     17
   217      4     83     18
   340      6     46     20
   478      6     23     21
   613      6     10     20
   725      4      4     19
   795      2      0     17
   811      0      0     15
   772      0      0     15
   685      0      1     19
   566      1      5     29
   435      2     11     48
   307      3     18     80
   198      4     26    128
   114      3     34    191
    56      2     41    268
    21      1     44    351
     4      0     45    427
     0      0     41    484
     0      0     34    512
     1      0     26    505
     6      0     17    464
    13      0      9    397
    23      0      3    317
    39      2      0    235
    62      4      0    163
    94      7      0    107
   134     10      0     68
   182     13      0     44
   234     18      0     31
   283     22      0     24
   322     27      0     21
   345     30      0     19
   347     32      0     18
   327     32      0     17
   289     33      0     17
   238     40      0     17
   181     60      0     16
   127    102      0     16
    80    169      0     14
    44    263      0     12
    20    374      0     10
     8    489      0      7
     6    590      0      5
     9    660      0      3
    16    687      0      2
    21    670      0      1
    23    615      0      1
    21    538      0      1
    16    459      0      2
     9    398      0      2
     5    370      0      1
     3    380      0      1
     5    425      0      1
    10    493      0      1
    14    563      0      1
    17    617      0      2
    18    640      0      3
    17    625      0      3
    16    574      0      3
    20    495      0      2
    33    401      0      1
    58    303      0      2
    97    213      0      2
   150    137      0      4
   212     78      0      4
   275     38      0      4
   330     15      0      4
   367      6      0      3
   378      6      0      2
   364     11      0      3
   330     16      0      4
   287     18      0      7
   252     16      0      9
   241     13      0     10
   267      9      0      9
   336      8      0      8
   447     10      0      7
   588     13      0      5
   741     17      0      4
   883     17      0      3
   989     15      0      2
  1040     11      0      3
  1025      5      0      6
   945      1      1     13
   813      0      3     28
   649      0      8     56
   478      0     14     97
   323      0     22    153
   198      0     29    220
   110      0     35    294
    57      0     38    364
    32      0     38    421
    24      0     35    457
    26      1     28    465
    30      0     20    444
    35      0     13    397
    39      0      7    332
    43      5      3    258
    46     22      2    185
    49     52      3    122
    52     95      5     72
    53    148      7     37
    53    201      7     17
    50    244      6      7
    44    269      4      4
    36    270      2      5
    29    248      0      6
    25    210      0      8
    29    163      0     10
    46    116      0     11
    79     76      0     11
   130     47      0     12
   197     28      0     12
   275     16      0     11
   353      9      0     10
   421      5      0      8
   468      2      0      5
   487      0      0      3
   475      0      0      1
   437      0      0      0
   385      0      1      0
   336      0      1      0
   308      0      2      0
   316      1      2      1
   369      0      3      3
   467      0      4      4
   597      0      5      4
   740      0      5      4
   869      0      5      3
   959      0      4      2
   992      1      1      1
   961      2      0      0
   869      4      2      0
   731      4     14      0
   571      4     40      0
   411      3     86      0
   270      2    153      0
   162      0    239      0
    89      0    338      0
    47      0    438      0
    28      0    527      0
    22      1    591      0
    21      2    619      0
    20      3    608      0
    18      4    560      0
    16      5    487      0
    14      4    404      0
    16      3    330      0
    19      1    280      0
    24      0    264      0
    28      0    281      2
    30      0    324      5
    29      0    378      9
    26      0    427     14
    21      0    456     17
    15      0    456     18
     9      1    425     17
     5     12    369     15
     1     37    298     13
     0     81    223     11
     0    145    156     11
     2    228    102     13
     5    324     63     16
     7    422     39     19
     8    511     24     20
     7    577     17     19
     5    612     15     17
     3    609     16     18
     1    569     19     27
     0    496     25     49
     0    402     32     91
     0    298     40    153
     1    199     47    236
     1    116     53    332
     1     55     57    434
     1     18     59    528
     0      1     59    604
     0      0     56    649
     0      0     51    659
     0      1     44    631
     0      3     38    569
     1      3     38    483
     2      5     49    384
     2      9     78    285
     2     15    128    198
     1     21    200    130
     0     26    287     83
     0     26    383     55
     0     23    473     41
     0     17    546     35
     0     10    590     33
     0      6    599     32
     0      6    572     30
     0     15    511     30
     0     36    428     31
     0     73    332     33
     0    129    238     37
     0    205    154     40
     1    297     88     41
     5    395     43     40
    10    487     16     36
    15    558      4     31
    18    595      2     24
    19    592      6     20
    17    549     13     21
    13    474     21     30
     8    380     30     54
     3    280     40     96
     0    187     49    160
     0    111     58    246
     0     56     67    349
     1     22     74    460
     2      5     78    565
     2      0     78    647
     1      0     74    693
     0      0     66    696
     0      0     55    654
     0      0     46    577
     3      0     43    476
     7      0     52    367
    12      2     77    264
    15      4    122    176
    16      7    185    109
    15      8    263     63
    13      7    349     34
     9      5    430     18
     7      3    495     11
     6      1    535      9
     6      0    544     10
     8      0    520     11
     9      0    471     12
    11      0    408     13
    11      0    345     13
    10      1    300     14
     9      1    283     14
     7      2    301     14
     4      2    352     15
     2      2    427     14
     0      1    511     12
     0      1    586     10
     0      0    636      6
     1      0    649      3
     6      0    623      1
    15      0    561      0
    33      0    474      0
    62      0    375      0
   106      0    277      1
   168      0    190      2
   249      0    120      3
   344      0     69      4
   445      0     36      4
   541      0     18      4
   618      1      9      3
   663      2      6      1
   668      2      7      0
   632      1      9      0
   558      0     14      0
   459      0     26      0
   349      0     48      0
   242      0     85      1
   151      3    139      0
    82      6    208      0
    38      9    287      0
    14     11    367      0
     6     11    437      0
     7     10    486      0
    10      8    505      0
    15      7    493      0
    21      6    450      0
    30      6    385      0
    50      8    308      0
    86     10    229      1
   142     12    157      3
   222     12     99      6
   322     11     56      8
   436      8     28      9
   551      5     12      9
   650      2      5      6
   719      1      3      4
   743      2      5      1
   719      4      7      0
   652      8     10      0
   555     11     13      0
   450     15     15      0
   360     17     17      0
   303     18     17      0
   289     17     17      0
   317     15     16      0
   377     11     14      1
   451      7     12      2
   523      3      9      3
   577      0      7      4
   601      0      6      3
   591      1      5      3
   547      7      7      2
   477     22      9      1
   390     48     11      1
   296     93     13      1
   206    161     14      1
   130    255     14      1
    72    372     13      0
    34    501     13      0
    13    628     13      0
     6    734     14      0
     7    801     16      0
    12    819     20      0
    17    784     30      0
    20    703     52      0
    21    588     89      0
    20    459    149      0
    17    332    232      0
    13    221    333      0
     9    133    444      0
     6     71    548      0
     3     33    630      0
     1     13    676      0
     0      5    681      0
     0      4    643      0
     0      5    575      0
     1      7    490      0
     3      8    407      0
     6      9    342      2
    11     11    307      5
    15     13    305      8
    18     16    334     10
    18     19    382     10
    14     20    437      9
     8     20    482      6
     2     19    506      3
     0     15    501      1
     0     10    464      0
    13      6    401      0
    41      3    323      1
    86      3    240      3
   150      6    164      4
   234     11    103      6
   335     15     59      6
   445     18     31      6
   555     17     16      5
   651     14      8      3
   719      8      4      2
   747      2      1      1
   730      0      0      1
   668      0      0      2
   571      9      1      4
   455     31      5      6
   336     68     10      8
   229    124     14      9
   143    198     16      9
    81    287     16      9
    41    383     14      7
    18    477     10      6
     6    554      8      6
     1    602      6      7
     0    611      7     12
     0    581      9     22
     2    514     12     41
     7    423     16     73
    13    321     21    120
    21    224     27    186
    29    142     32    268
    35     80     36    360
    37     39     39    454
    33     16     39    534
    24      5     38    590
    13      0     34    610
     3      0     30    592
     0      0     26    538
     0      0     22    457
    14      3     20    364
    38      9     17    271
    70     15     15    190
   109     21     13    127
   152     25     11     84
   197     25      9     57
   242     22      7     42
   284     18      7     35
   319     14      6     31
   340     12      7     28
   342     10      8     28
   322      9      9     32
   280      8     12     44
   224      6     17     68
   161      4     24    108
   103      2     32    165
    58      0     40    239
    27      0     46    323
    11      0     50    411
     5      0     50    489
     4      0     48    547
     3      0     43    574
     2      0     38    568
     1      0     33    528
     0      0     33    463
     0      0     41    383
     0      0     63    299
     1      0    102    220
     4      1    163    153
     7      2    245    102
     9      3    345     65
    10      3    452     40
     9      3    553     24
     7      2    632     15
     3      1    677     10
     0      0    679      6
     0      0    637      4
     0      0    559      3
     7      0    458      2
    19      1    350      3
    36      2    248      5
    56      2    162      9
    76      1     98     13
    96      0     56     18
   113      0     30     20
   128      0     17     21
   139      0     11     19
   146      1      8     16
   146      4      8     11
   138      9      8      8
   122     18     10      5
    99     34     13      4
    73     65     16      5
    47    119     20      5
    25    201     23      5
    10    313     24      4
     2    446     24      3
     0    588     22      1
     0    718     18      0
     2    815     14      0
     3    863     12      0
     3    854     14      0
     3    792     24      1
     1    688     45      2
     0    559     81      1
     0    424    135      1
     0    299    205      0
     1    196    288      0
     3    117    378      1
     5     64    462      3
     5     30    531      5
     3     12    573      6
     0      2    583      6
     0      0    559      5
     0      0    504      5
    11      1    426      5
    34      6    337      6
    71     12    247      9
   122     17    165     13
   185     21     98     15
   255     23     50     16
   325     22     20     15
   389     21      4     13
   437     21      0     11
   464     21      0     10
   466     22      0     11
   442     23      1     14
   397     23      1     17
   342     21      0     20
   291     18      0     22
   259     16      0     22
   259     15      0     20
   294     17      0     17
   361     20      1     15
   447     24      1     12
   535     25      0     10
   605     23      0      9
   643     18      0      8
   642     12      0      8
   602      9      0      9
   532     12      0     10
   442     25      0     12
   347     53      0     14
   257     99      0     16
   178    166      0     17
   114    255      0     17
    67    361      0     16
    34    476      0     14
    14    584      0     14
     4    669      0     14
     1    716      1     18
     2    714      4     25
     4    663      8     39
     7    572     12     61
    10    458     18     97
    12    338     24    146
    14    230     29    209
    15    143     34    282
    16     82     37    358
    16     43     38    427
    13     20     36    479
     9      9     32    505
     5      3     27    503
     1      0     22    475
     2      0     17    425
     8      0     14    362
    22      3     12    295
    46      9     11    231
    80     16     10    173
   122     25      8    124
   172     34      6     85
   224     42      4     55
   273     46      2     34
   314     46      0     22
   340     41      0     16
   348     33      0     15
   335     26      0     16
   303     25      0     17
   258     38      0     18
   204     69      0     19
   150    125      0     19
   102    205      0     19
    64    307      1     20
    37    425      3     19
    20    548      5     18
    12    661      7     16
     8    749      7     13
     7    800      7      9
     6    803      7      7
     5    761      6      7
     3    683      6      8
     2    587      6     10
     1    495      6     12
     0    426      6     12
     0    391      6     11
     0    393      6      8
     0    423      5      6
     0    465      4      4
     0    505      3      4
     0    528      2      5
     0    529      1      6
     0    506      0      7
     0    467      0      9
     0    420      1     10
     0    376      2     11
     1    342      3     12
     4    324      5     13
     7    323      5     13
     9    337      6     12
     9    361      6     11
     7    389      5     10
     5    411      4      9
     3    422      3     11
     4    415      2     13
    11    387      1     16
    27    339      0     20
    53    278      0     23
    91    210      0     24
   141    144      0     23
   202     89      1     21
   271     47      2     18
   343     20      3     14
   409      6      3     11
   460      0      3      9
   486      0      3      9
   483      2      4     13
   449      5      7     22
   389      9     11     39
   315     13     16     67
   239     15     21    107
   171     15     27    162
   117     13     32    229
    80      9     36    304
    55      4     39    381
    40      1     40    448
    31      0     40    499
    23      0     38    525
    18      0     34    522
    16      0     29    492
    18      0     24    440
    26      0     21    371
    44      0     19    296
    71      0     18    223
   110      3     19    158
   158      5     19    105
   212      8     18     67
   267      9     16     42
   317      8     13     29
   354      5     11     23
   376      2      9     23
   379      0     10     23
   363      0     14     24
   330      0     23     25
   284      1     42     24
   229      3     74     24
   172      4    122     23
   119      4    187     22
    76      3    266     19
    45      3    352     16
    28      3    436     12
    21      3    505      9
    20      3    548      7
    21      3    560      6
    24      2    539      6
    31      1    490      6
    49      0    419      5
    85      0    337      5
   147      0    255      4
   235      0    179      5
   345      0    116      6
   467      1     67      7
   589      1     34      9
   696      1     13      9
   776      0      2      8
   822      0      0      7
   828      0      0      7
   795      0      0      7
   729      0      0     10
   638      0      1     13
   537      2      2     15
   442      3      2     15
   367      3      3     13
   323      3      3      9
   316      2      2      4
   340      1      1      1
   382      0      0      0
   425      1      0      0
   454      3      0      1
   458      4      0      2
   434      5      0      3
   392      5      1      4
   343      4      1      4
   305      2      0      5
   289      1      0      6
   303      0      0      6
   348      0      0      7
   416      0      0      6
   498      0      0      5
   579      0      0      3
   646      0      0      1
   687      0      0      0
   696      1      0      0
   670      1      0      0
   616      0      0      0
   545      0      0      0
   472      0      0      0
   414      1      0      0
   385      3      0      0
   392      7      0      0
   433     11      0      0
   497     13      0      0
   570     13      0      0
   632     10      0      0
   668      6      0      0
   670      2      0      0
   635      1      0      0
   570      6      0      0
   485     21      0      1
   392     49      0      3
   301     95      0      4
   222    159      0      6
   156    242      0      7
   106    339      0      7
    71    442      0      7
    48    539      0      7
    36    618      1      6
    34    670      2      4
    40    686      4      3
    51    664      6      2
    71    607      9      3
    99    523     10      5
   140    421     11      7
   195    316     10     10
   265    218      8     12
   345    136      6     14
   427     77      3     13
   501     40      0     12
   556     22      0     10
   585     15      0      8
   582     15      1      8
   551     15      3     13
   495     13      7     24
   423     10     11     45
   343      6     15     79
   262      2     20    126
   187      1     25    185
   124      1     29    253
    75      1     32    324
    40      2     34    389
    18      1     33    440
     7      1     31    470
     3      0     27    474
     5      0     22    453
    13      0     18    411
    27      1     14    353
    50      3     11    287
    83      6      9    222
   125      9      7    163
   176     13      5    114
   234     17      3     76
   295     20      2     48
   354     23      0     30
   405     25      0     18
   442     26      0     12
   458     25      0      9
   451     23      0     10
   420     24      0     11
   368     31      1     13
   304     50      1     14
   234     87      0     14
   169    143      0     13
   112    217      0     11
    69    303      0      8
    39    391      0      6
    22    473      0      4
    14    540      0      3
    12    583      0      2
    13    602      0      1
    16    596      0      1
    19    570      0      1
    20    532      0      0
    21    491      0      0
    21    458      0      0
    20    443      0      0
    18    451      0      0
    16    482      0      0
    14    529      0      0
    13    580      0      0
    11    623      0      0
    11    643      2      3
    11    633      6      8
    11    590     10     19
    12    519     14     38
    11    429     17     67
    10    331     18    109
     8    238     19    164
     5    159     19    227
     2     98     20    293
     0     57     21    354
     0     33     22    400
     0     22     22    424
     4     22     21    423
     8     29     19    396
    13     43     15    350
    16     66     12    292
    16     99      9    230
    14    144      7    171
    13    200      6    121
    13    263      4     81
    15    328      3     52
    19    386      2     32
    23    429      0     19
    25    451      0     13
    25    447      0     11
    25    419      0     12
    28    371      0     14
    38    310      1     15
    58    244      1     15
    89    182      1     13
   132    129      0      9
   184     88      0      5
   241     59      0      2
   298     40      0      0
   350     27      0      0
   389     18      0      2
   411     12      0      5
   411      7      0      7
   393      5      0      9
   362      4      0     10
   331      7      0      9
   311     11      0      7
   315     17      0      6
   348     24      0      4
   409     31      0      3
   491     35      0      3
   581     35      0      3
   665     32      0      3
   729     25      0      2
   762     16      0      1
   759      8      0      0
   719      4      1      0
   646      9      2      1
   549     28      3      3
   439     62      3      4
   328    116      3      6
   228    189      3      5
   146    280      2      4
    85    385      2      2
    44    496      1      0
    20    603      0      0
     8    693      0      0
     4    754      0      2
     3    776      3      5
     4    756     14      7
     7    695     35     10
    10    602     71     11
    12    491    120     11
    14    376    182     11
    13    269    252     10
    11    181    323      9
     7    113    389      8
     3     67    444      8
     0     38    481      9
     0     21    496      9
     0     12    488      9
     2      9    457      8
     4     10    412      6
     6     13    361      4
     5     19    319      2
     4     25    296      1
     2     32    298      0
     0     37    326      1
     0     39    370      1
     0     39    420      2
     0     37    463      2
     0     33    487      1
     1     30    488      0
     2     30    464      0
     2     38    419      0
     2     59    359      1
     1     95    293      2
     0    149    225      3
     0    219    162      4
     0    301    108      4
     0    386     65      4
     1    464     35      3
     3    526     15      3
     5    563      5      3
     6    571      1      3
     8    549      1      3
    12    500      2      4
    21    433      3      4
    38    354      4      4
    63    275      4      3
    99    201      4      3
   143    140      3      2
   194     92      2      1
   246     58      2      1
   295     37      1      1
   335     25      0      2
   360     20      0      3
   368     20      0      4
   357     26      0      4
   329     36      1      4
   286     55      2      3
   235     83      3      3
   181    125      4      2
   129    184      5      1
    84    263      5      0
    47    359      5      0
    22    466      4      0
     6    570      4      0
     0    656      4      0
     0    710      6      0
     2    722     12      0
     5    691     24      0
     7    622     47      0
     7    528     83      0
     5    425    135      0
     3    326    201      0
     1    240    281      0
     0    172    368      0
     0    121    455      0
     0     83    532      0
     0     55    589      0
     1     35    619      0
     2     22    615      0
     4     19    579      1
     7     29    514      3
     9     54    429      6
    10     94    335      9
    10    149    243     12
     8    214    161     13
     6    284     97     12
     4    352     51     11
     3    412     21     10
     2    457      5     10
     2    482      0     14
     2    485      0     22
     2    464      3     37
     1    423     10     61
     0    367     20     96
     0    302     30    144
     0    235     41    206
     0    172     50    281
     0    119     56    365
     1     76     59    452
     1     45     58    533
     2     24     56    597
     4     10     52    636
     5      3     50    645
     6      0     49    625
     7      0     50    582
     7      2     51    526
     6      4     53    470
     4      7     55    424
     1      8     56    397
     0      7     56    392
     0      5     56    409
     1      2     54    440
     6      0     51    478
    12      0     47    513
    18      2     42    535
    22      6     38    539
    22     10     36    522
    18     12     35    487
    12     12     37    441
     6      9     40    396
     1      5     45    364
     0      1     49    355
     0      0     53    370
     0      0     57    408
     1      1     60    459
     1      3     60    509
     0      5     58    544
     0      5     52    556
     0      4     45    539
     2      2     38    498
     5      1     36    438
     9      0     44    369
    13      0     64    300
    15      0     98    236
    16      0    144    180
    15      1    200    134
    13      2    259     96
    10      4    318     66
     8      5    370     43
     8      6    410     27
    11      5    436     17
    18      4    442     13
    31      3    428     13
    52      2    394     15
    82      1    343     17
   126      1    281     19
   186      1    216     19
   267      1    154     18
   367      1    101     16
   483      0     60     15
   603      0     31     15
   714      1     14     15
   798      2      4     15
   842      3      0     15
   840      4      0     14
   792      3      0     13
   712      3      1     11
   615      2      2     10
   520      1      2      9
   444      1      2      8
   396      0      1      8
   380      0      1      7
   392      0      1      5
   427      0      1      4
   476      0      3      2
   528      1      4      2
   571      5      5      2
   595      9      7      3
   593     14      9      4
   560     16     13      4
   499     16     23      4
   419     14     39      3
   330     10     65      2
   244      5    102      1
   170      1    151      0
   114      0    211      0
    76      0    279      0
    52      0    350      0
    39      1    416      0
    33      5    468      0
    29     10    497      0
    26     17    499      0
    24     26    472      1
    24     39    420      2
    24     57    352      3
    26     83    276      3
    27    118    202      2
    28    162    138      0
    28    213     86      0
    25    266     48      0
    22    314     22      1
    19    350      8      3
    19    369      2      5
    25    368      1      7
    36    348      4      8
    54    313      8      7
    77    267     11      6
   105    217     13      5
   135    166     13      5
   170    119     11      6
   210     78      9      8
   255     45      7     10
   302     21      7     11
   348      7     10     11
   385      0     14     10
   404      0     20      9
   400      0     28      9
   371      0     40     10
   320      1     60     13
   254      0     90     17
   186      0    135     20
   123      0    194     22
    75      0    266     21
    43      0    345     19
    25      0    424     17
    18      0    492     15
    16      0    542     15
    15      0    567     19
    13      0    565     27
    10      0    535     40
     7      0    482     60
     5      0    413     87
     6      0    337    124
     8      0    262    170
    11      0    196    227
    14      0    142    291
    16      0    102    360
    17      0     76    427
    18      0     60    482
    17      0     51    518
    17      0     45    531
    15      0     41    520
    13      0     40    490
    11      0     40    452
     9      0     42    416
     7      1     46    394
     7      3     50    392
     8      5     54    411
    11      7     56    446
    14      9     55    490
    16      9     52    532
    17     10     47    562
    16     12     42    574
    15     18     37    563
    14     30     33    528
    14     50     30    473
    15     80     28    405
    15    122     25    330
    15    176     22    258
    13    241     18    194
    11    310     14    142
    10    376      9    103
    10    431      5     77
    13    464      3     63
    17    471      3     60
    21    450      5     66
    23    404      8     84
    22    342     13    111
    20    272     18    150
    17    203     23    200
    14    142     27    259
    13     93     30    323
    14     55     32    388
    15     30     31    445
    16     13     29    489
    15      4     25    513
    15      0     20    514
    16      0     16    491
    22      0     13    450
    34      1     10    396
    55      4      7    336
    85      9      5    277
   123     15      3    222
   168     20      1    175
   216     23      0    134
   265     23      0     99
   307     22      0     71
   338     19      0     49
   353     17      0     35
   350     17      0     29
   330     18      1     34
   295     19      3     49
   251     19      7     72
   204     18     12    104
   158     14     16    143
   117     10     20    188
    81      5     22    238
    52      1     24    292
    30      0     25    348
    14      0     26    402
     4      0     28    448
     0      0     30    482
     0      0     31    497
     0      0     31    490
     3      0     31    465
     4      0     31    426
     5      0     33    385
     4      0     36    352
     3      0     39    337
     2      0     43    343
     2      0     45    371
     2      0     47    413
     2      0     48    458
     2      0     47    498
     1      0     46    521
     2      0     43    523
     4      0     38    504
    11      0     32    466
    23      0     26    413
    42      0     19    353
    69      0     13    291
   103      1      9    230
   141      2      7    175
   182      4      6    126
   220      6      6     87
   254      9      7     58
   279     12      7     38
   293     15      7     28
   294     17      9     24
   282     17     12     25
   256     15     19     28
   219     11     31     30
   176      7     50     30
   131      3     77     29
    89      2    114     25
    54      2    160     21
    28      5    215     18
    11     10    275     16
     2     15    335     17
     0     19    387     18
     0     23    426     21
     0     28    446     22
     0     34    442     22
     1     44    415     19
     1     61    368     15
     2     88    308     11
     2    126    242      9
     2    176    178      8
     2    235    121      9
     1    297     75     11
     0    359     41     13
     0    412     19     14
     0    453      6     13
     1    476      0     12
     3    481      0     10
     4    468      0      8
     4    440      1      7
     3    400      2      5
     2    355      4      5
     0    310      5      5
     0    271      5      5
     0    243      5      7
     0    227      3      9
     0    223      2     11
     0    227      1     13
     0    235      0     15
     0    242      0     15
     0    246      0     16
     0    248      0     15
     0    252      0     14
     1    264      0     12
     3    288      0     10
     5    328      0      8
     6    381      0      7
     5    442      0      8
     3    501      0     12
     1    549      0     17
     0    578      0     24
     0    580      0     32
     1    556      2     42
     3    508      5     58
     5    442      9     83
     7    365     14    119
     8    286     20    169
     8    211     24    232
     7    146     28    304
     6     94     32    376
     4     56     35    440
     1     32     37    488
     0     18     37    513
     0     13     36    514
     1     13     32    490
    10     17     26    446
    26     21     20    389
    49     25     14    325
    78     28      8    260
   110     30      4    199
   145     31      2    147
   181     32      0    103
   217     32      0     70
   251     33      0     45
   282     34      0     28
   304     36      0     18
   313     39      0     14
   308     45      0     13
   287     58      0     14
   254     81      0     16
   212    118      0     17
   169    172      0     17
   130    241      0     16
    97    323      0     15
    72    413      0     13
    54    502      0     12
    40    583      0     12
    31    646      0     13
    24    686      1     15
    19    697      7     15
    16    679     20     15
    14    633     40     14
    15    562     69     12
    16    475    108     10
    17    380    158      9
    19    286    217      9
    21    200    285     10
    21    130    355     11
    21     77    422     12
    20     43    477     12
    20     23    513     11
    22     15    525     10
    29     12    512      8
    44     11    474      7
    69     10    417      6
   105      8    347      7
   151      7    273      8
   204      7    200      8
   263      9    135      8
   326     13     82      8
   388     18     43      7
   447     22     18      7
   498     23      4      8
   533     23      0     10
   548     22      0     13
   538     21      0     15
   506     21      1     15
   459     23      2     14
   410     25      3     12
   371     29      3      9
   355     32      4      6
   369     34      4      5
   411     36      3      6
   473     37      2      8
   542     36      1      9
   605     32      0     10
   649     26      0      8
   666     19      0      6
   654     15      1      2
   613     19      4      0
   549     35      7      0
   468     67     10      1
   379    116     12      4
   290    180     11      9
   211    255      8     13
   144    336      3     16
    94    419      0     16
    60    500      0     14
    40    573      2     12
    28    631      8      9
    23    669     17      7
    21    678     28      7
    19    655     41      7
    17    602     60      9
    15    524     86      9
    13    432    122      9
    12    337    168      8
    11    250    221      7
    10    177    276      6
    10    122    325      8
    10     83    362     11
    10     57    382     15
     9     44    383     18
     7     42    368     21
     4     52    340     20
     2     76    300     18
     0    114    254     15
     0    165    203     13
     0    228    153     13
     0    297    106     16
     2    367     66     20
     4    433     37     24
     5    488     18     27
     7    528     10     30
     8    547      9     33
     7    544     14     42
     6    516     21     60
     4    465     28     91
     2    398     35    138
     1    322     40    200
     0    246     45    275
     0    178     48    356
     0    125     50    439
     0     86     51    516
     0     62     52    579
     0     47     52    622
     0     38     52    639
     0     30     53    628
     0     23     55    588
     0     18     60    524
     0     15     71    446
     1     17     88    362
     3     23    114    281
     5     32    150    211
     6     40    194    155
     6     45    242    112
     5     45    290     81
     3     41    333     60
     1     37    364     44
     0     35    379     33
     0     41    376     26
     0     58    355     23
     1     86    317     22
     2    124    268     24
     2    171    212     26
     2    225    157     28
     1    284    108     28
     0    348     68     27
     0    415     39     24
     0    478     19     21
     0    532      8     19
     0    566      2     18
     0    572      0     18
     2    547      0     19
     9    494      0     20
    23    419      1     21
    45    335      3     21
    74    252      5     19
   110    180      7     17
   151    124      7     15
   194     83      6     13
   236     57      4     13
   274     40      2     13
   305     31      0     13
   324     26      0     15
   328     25      1     17
   316     24      6     22
   289     23     12     30
   251     22     20     42
   206     19     26     62
   161     15     31     89
   120     10     34    124
    86      6     34    168
    59      2     34    218
    39      0     34    271
    23      0     36    323
    12      0     39    368
     4      1     43    401
     0      3     47    417
     0      6     51    413
     1      8     56    390
     5     10     65    351
     9     11     82    301
    13     13    112    246
    15     15    158    192
    15     18    219    144
    13     20    293    105
    11     20    375     73
     9     19    456     50
     8     16    528     32
     8     12    585     19
     9      9    619      9
    12      6    628      3
    20      5    609      0
    34      6    565      0
    55      7    501      0
    83      8    424      1
   118      8    342      2
   158      7    262      4
   202      4    192      4
   250      2    134      5
   300      0     89      4
   348      0     57      3
   391      0     37      2
   422      0     27      1
   434      1     26      0
   425      3     35      0
   393      5     54      0
   342      7     82      0
   280      8    121      0
   215      8    171      0
   155      6    231      0
   104      4    299      0
    66      2    371      0
    39      0    443      0
    23      0    507      0
    13      0    558      0
     9      2    591      0
    10      3    602      0
    12      3    592      0
    16      2    565      0
    20      1    525      0
    23      0    481      0
    24      0    440      0
    23      0    410      0
    20      1    395      0
    18      3    397      0
    16      5    414      0
    17      7    439      0
    21      8    466      0
    29      8    484      0
    42      8    486      0
    60      8    467      0
    86      7    428      0
   121      7    372      0
   168      6    305      0
   226      6    236      0
   296      5    171      0
   374      4    116      0
   456      2     74      0
   536      1     45      0
   604      1     27      0
   656      2     16      1
   685      3     10      2
   688      6      7      3
   668      8      5      3
   627      8      4      3
   575      8      4      1
   519      7      6      0
   469      6      7      0
   435      6      9      0
   424      7     11      0
   436      8     11      0
   469      9     11      0
   515      8     10      0
   561      6      8      0
   597      3      5      0
   614      1      3      0
   609      0      1      0
   587      0      0      0
   556      1      0      0
   527      3      0      0
   512      4      0      0
   518      5      1      0
   546      4      1      0
   592      3      1      0
   648      1      0      0
   704      0      0      0
   750      0      0      0
   778      0      0      0
   783      0      1      0
   764      0      3      1
   726      1      5      2
   677      1      6      3
   627      1      6      4
   587      1      4      3
   564      0      3      3
   563      0      1      1
   583      0      0      0
   620      0      0      0
   663      0      0      0
   704      0      0      1
   732      0      0      3
   742      0      0      6
   730      0      1      7
   701      0      1      9
   659      0      1      9
   617      0      1      9
   583      0      1      9
   566      0      1      8
   572      0      0      8
   601      2      0      9
   646      5      0     11
   698      7      0     13
   745      9      3     17
   776     10      6     21
   782     10     11     26
   760      8     15     34
   709      5     18     49
   634      3     21     72
   541      0     23    108
   438      0     25    158
   333      0     27    219
   237      0     29    286
   156      3     31    354
    98      6     33    412
    62      9     34    455
    47     13     34    476
    46     19     33    475
    52     27     31    453
    57     42     28    415
    59     66     24    365
    56    100     20    310
    52    145     16    254
    48    199     12    201
    46    258     10    154
    46    317      9    115
    47    371      9     84
    47    417     10     63
    45    449     11     48
    40    466     12     39
    34    468     11     32
    28    458     10     27
    25    444      8     23
    24    432      7     20
    25    431      5     17
    26    445      5     16
    27    473      6     17
    27    510      9     18
    27    549     13     19
    26    579     18     21
    26    595     23     23
    26    591     27     30
    27    568     31     41
    28    527     34     61
    28    473     37     91
    26    411     41    131
    23    343     46    182
    19    274     53    241
    14    208     61    306
     9    150     69    375
     4    102     74    442
     1     66     77    500
     0     42     78    544
     0     27     78    566
     2     19     80    564
     4     14     87    536
     5     10    101    486
     5      7    124    421
     3      6    157    348
     2      6    203    276
     0      8    262    211
     0     11    332    157
     2     14    411    113
     4     16    492     81
     6     15    568     56
     7     11    631     38
     7      7    671     26
     5      2    685     18
     2      0    671     14
     0      0    634     15
     0      0    584     18
     0      1    532     22
     0      2    489     25
     0      2    465     26
     0      2    464     25
     0      1    483     23
     0      0    517     22
     0      0    555     22
     0      0    588     23
     0      0    608     28
     0      1    608     34
     0      3    589     43
     0      4    552     56
     0      4    502     76
     0      3    443    104
     0      2    381    144
     0      1    318    194
     0      0    257    254
     0      0    202    319
     0      0    155    383
     0      1    118    439
     0      3     91    483
     0      5     76    510
     0      9     68    516
     3     16     65    502
     6     27     63    468
     9     44     60    419
    11     70     56    358
    11    104     51    293
     8    145     47    229
     4    190     43    171
     0    234     40    125
     0    270     38     90
     1    296     36     65
     7    307     34     49
    17    303     33     38
    30    286     32     30
    45    258     32     24
    62    225     33     20
    81    188     34     18
   104    150     34     18
   132    114     31     19
   165     81     27     21
   203     54     22     23
   243     33     17     25
   281     19     14     26
   313     13     13     26
   334     11     16     26
   340     11     24     25
   328     11     36     22
   300      9     54     19
   259      6     79     16
   211      2    111     13
   164      0    154     10
   123      0    206     10
    91      0    268     11
    68      2    336     13
    53      4    406     16
    42      4    472     19
    35      3    529     20
    30      1    568     21
    33      0    587     19
    46      0    580     17
    73      3    547     15
   117      7    492     12
   178     11    421     11
   252     12    341     11
   337     11    261     12
   430      8    188     13
   525      4    128     15
   617      0     83     17
   699      0     51     18
   762      0     30     18
   798      2     18     18
   801      5     12     17
   772      7      9     16
   718      7      8     16
   649      6     10     17
   578      3     12     19
   518      1     14     22
   477      0     15     24
   459      0     15     25
   461      0     14     25
   479      0     14     24
   506      0     15     22
   534      0     16     22
   556      0     19     24
   565      0     22     29
   556      0     25     38
   528      0     27     51
   480      0     28     70
   418      0     30     97
   347      0     31    132
   276      0     34    175
   209      0     37    225
   153      0     40    277
   107      0     43    327
    71      0     46    370
    44      0     49    399
    25      0     52    413
    13      0     58    411
     7      0     66    392
     7      0     79    360
    11      0     96    317
    18      0    121    268
    24      0    156    215
    29      0    203    164
    31      1    260    120
    30      3    325     84
    27      6    394     58
    23     11    458     41
    20     16    508     31
    18     22    538     25
    16     31    544     21
    15     43    525     16
    15     62    485     11
    16     88    429      7
    16    123    364      5
    18    165    297      5
    18    214    232      8
    18    267    173     12
    17    320    123     16
    14    370     82     19
    11    411     51     19
     8    439     28     18
     5    451     13     15
     2    449      5     12
     1    435      1     11
     0    416      0     10
     0    400      1     11
     0    393      3     11
     2    400      4     11
     5    419      6      9
     9    447      7      6
    12    479      8      4
    15    507      9      2
    19    527     10      3
    22    534     11      5
    27    526     12      8
    34    500     12     11
    44    457     12     13
    56    397     10     14
    72    325      7     13
    92    250      4     11
   117    179      1     10
   147    120      1      9
   182     77      2      9
   219     49      5     11
   253     34      9     13
   279     28     13     17
   292     26     15     21
   287     26     16     28
   265     26     16     39
   230     25     16     56
   187     24     16     83
   144     22     18    120
   107     20     23    168
    78     16     30    224
    58     12     37    285
    46      9     43    345
    38      8     46    398
    33     10     46    441
    30     14     43    469
    29     19     38    480
    30     24     32    473
    33     28     28    449
    39     28     25    410
    50     26     22    357
    65     23     21    297
    88     20     19    235
   119     20     16    175
   157     23     13    124
   201     28      9     84
   248     34      7     57
   290     40      5     40
   324     43      4     30
   343     44      4     25
   345     46      4     22
   332     51      3     19
   304     63      2     15
   267     85      0     11
   225    116      0      8
   181    156      0      6
   141    203      0      5
   105    255      0      5
    74    311      1      6
    51    368      2      7
    33    424      3      8
    20    473      3      9
    12    510      3      9
     7    530      2      9
     3    533      1      9
     1    521      0      8
     0    502      0      7
     0    486      0      6
     0    481      0      5
     1    493      0      3
     5    520      0      2
     8    557      0      1
    12    596      0      0
    14    626      0      0
    14    640      0      1
    12    636      0      4
    11    613      0      7
    10    576      0     10
    10    531      0     12
    10    485      0     12
    10    444      0     11
    10    411      0      9
     8    389      0      6
     5    377      0      4
     4    372      0      2
     4    370      0      1
     8    369      0      0
    14    364      0      0
    25    355      0      0
    40    340      1      0
    62    320      2      0
    93    294      5      0
   134    262      7      0
   186    225      7      0
   245    186      7      0
   305    147      6      0
   361    111      5      0
   406     82      5      0
   436     60      7      1
   451     46     11      3
   451     37     18      4
   438     33     31      4
   414     32     51      4
   379     32     81      3
   334     33    125      1
   281     35    182      0
   223     37    251      0
   166     39    328      0
   116     41    409      0
    78     41    485      0
    53     39    550      0
    41     35    597      0
    40     29    622      0
    44     23    622      0
    53     17    598      0
    66     14    553      0
    88     13    491      0
   123     16    417      0
   174     21    339      0
   241     28    263      0
   319     33    194      0
   400     37    134      0
   473     39     86      0
   532     39     51      0
   570     39     26      0
   586     41     11      0
   582     47      4      0
   559     58      3      0
   519     76      6      0
   465    101     11      2
   399    136     15      3
   324    181     17      4
   248    238     18      4
   177    306     17      4
   118    382     15      2
    73    459     14      1
    45    529     15      0
    29    584     20      0
    23    618     30      0
    21    626     47      0
    21    607     72      0
    20    566    106      1
    17    506    150      1
    14    434    202      0
    11    357    262      0
     9    281    326      0
     6    213    392      0
     4    156    454      0
     2    115    508      0
     1     89    546      0
     0     77    564      0
     0     75    558      0
     0     80    528      0
     0     90    478      0
     0    104    414      0
     0    125    343      0
     0    154    274      0
     0    191    211      0
     0    236    156      0
     0    283    112      0
     1    327     77      1
     2    362     50      3
     4    385     32      4
     7    396     20      5
    10    397     13      5
    13    391     11      4
    14    385     10      4
    13    382      9      3
    11    387      8      3
     7    400      7      4
     4    423      6      5
     3    451      6      6
     4    480      8      7
     8    505     11      8
    13    522     14      7
    19    526     15      6
    26    517     14      5
    35    495     11      3
    49    460      8      1
    69    414      5      1
    97    359      3      1
   132    296      4      3
   174    232      7      5
   220    169     10      7
   266    115     13      8
   309     75     15      8
   347     49     17      7
   375     36     19      6
   392     32     24      4
   396     32     33      4
   386     32     48      4
   361     29     71      6
   322     24    102      7
   272     19    142      7
   216     17    192      7
   159     17    249      5
   107     19    313      4
    65     22    381      4
    33     24    447      5
    14     25    507      7
     4     28    554      9
     1     34    581      9
     0     46    586      8
     1     64    568      5
     1     87    527      2
     0    115    469      0
     0    148    400      0
     0    185    326      3
     0    228    255      7
     0    277    191     11
     0    330    138     15
     0    384     98     17
     0    433     71     17
     1    468     58     16
     1    485     58     15
     2    479     69     15
     2    452     93     15
     2    408    129     17
     1    353    177     18
     1    293    237     19
     0    235    307     18
     0    182    383     16
     0    136    459     14
     0     98    528     11
     0     67    585     11
     0     43    622     14
     0     27    635     22
     0     17    623     37
     0     13    588     58
     0     11    533     85
     0     11    465    118
     0     10    390    155
     0      9    316    197
     0      7    248    244
     0      5    190    296
     0      5    143    351
     0      5    107    405
     0      8     83    452
     0     10     67    487
     0     13     58    504
     0     15     54    502
     0     15     53    485
     0     14     54    459
     1     13     56    434
     1     12     58    416
     2     12     62    412
     1     14     65    423
     1     15     68    446
     1     16     69    478
     0     16     68    513
     0     14     66    544
     0     12     63    566
     0     10     59    577
     0      9     57    575
     0     11     56    561
     0     14     56    540
     1     17     56    515
     3     19     55    495
     5     19     53    482
     8     19     49    480
    10     18     46    488
    11     17     44    503
    11     18     44    521
    10     20     46    536
     8     23     49    544
     7     27     50    540
     5     35     48    525
     3     50     44    496
     1     76     38    456
     0    116     32    408
     0    169     26    353
     0    231     21    296
     0    294     17    241
     0    352     14    192
     0    398     12    150
     0    427     11    118
     1    440     11     98
     2    438     13     90
     4    423     15     93
     5    397     19    110
     5    361     24    138
     4    316     29    177
     3    265     35    227
     1    209     40    283
     0    155     45    342
     0    105     48    399
     0     64     50    450
     0     34     50    489
     1     14     48    515
     1      3     46    526
     1      0     44    525
     0      0     44    513
     0      1     45    495
     0      5     47    474
     0      9     50    456
     1     13     53    444
     3     16     56    440
     5     17     56    447
     6     16     56    465
     7     14     56    490
     7     12     56    517
     7     10     57    541
     6      8     59    554
     4      7     63    552
     3      6     69    532
     2      5     79    496
     2      3     93    448
     3      3    113    391
     5      3    140    332
     8      5    175    275
    11      6    218    222
    14      6    268    175
    17      6    322    134
    19      4    375    100
    23      2    423     73
    30      0    461     53
    42      0    483     40
    61      0    487     33
    87      0    472     30
   121      0    440     31
   163      0    395     31
   213      1    342     31
   269      1    285     29
   334      1    228     26
   406      1    174     24
   483      1    126     22
   560      1     85     23
   631      1     52     24
   687      2     27     25
   721      2     12     25
   728      3      5     24
   710      2      3     21
   670      1      5     18
   619      0      8     16
   570      0     11     14
   533      1     12     14
   515      3     13     14
   519      5     12     13
   542      7     11     12
   576      8     10     10
   614      7      8      9
   646      5      7      8
   666      3      5      7
   671      2      4      8
   660      4      3      9
   635      6      3     10
   601     10      4     10
   562     13      5      9
   525     14      6      8
   494     14      6      7
   475     14      6      7
   469     13      5      7
   477     12      4      8
   494     12      2      7
   515     12      1      6
   532     12      0      4
   541     11      0      2
   536      9      0      0
   521      7      0      0
   499      7      1      0
   476      9      1      0
   461     13      2      1
   457     18      1      2
   466     23      1      2
   484     26      0      2
   510     27      0      1
   537     27      0      0
   562     27      0      0
   583     28      0      0
   594     31      0      0
   595     35      0      2
   583     42      0      4
   556     51      0      6
   514     64      1      6
   460     84      2      6
   398    115      3      4
   332    158      4      2
   268    215      4      1
   210    284      3      1
   163    359      2      1
   127    435      1      2
   103    506      1      3
    90    565      2      3
    87    610      2      3
    91    637      3      2
   101    645      2      1
   118    634      1      0
   141    603      0      0
   175    552      1      1
   220    486      3      3
   277    408      8      5
   342    327     12      8
   411    249     16     10
   476    181     19     12
   529    128     19     13
   564     89     20     14
   579     64     23     14
   572     48     32     13
   546     39     47     13
   505     32     70     13
   451     26    101     13
   389     21    139     14
   322     18    184     15
   254     17    235     17
   190     18    293     19
   135     21    356     20
    90     24    420     21
    58     28    480     21
    37     33    528     19
    25     40    558     17
    19     51    565     15
    16     67    547     13
    14     90    507     13
    11    118    449     15
    10    153    381     18
     9    193    310     22
    10    239    242     27
    12    288    182     31
    16    338    132     34
    19    386     94     38
    20    426     68     44
    18    453     52     54
    14    463     45     72
     8    452     43     98
     3    420     44    134
     0    372     46    176
     0    315     48    224
     1    257     50    275
     6    203     53    327
    10    157     56    378
    14    119     59    426
    17     89     62    467
    20     62     65    499
    23     39     66    518
    28     21     66    519
    37      7     65    502
    52      0     64    466
    73      0     61    416
   102      2     57    355
   137      8     52    290
   178     15     45    228
   221     19     37    173
   263     21     31    128
   299     20     26     94
   327     17     26     71
   344     14     29     56
   351     13     37     47
   349     13     50     40
   340     15     69     34
   322     17     95     29
   296     19    129     24
   262     19    172     19
   219     17    227     16
   173     12    291     13
   127      7    362     11
    86      3    439      8
    56      0    515      6
    37      0    585      5
    27      1    643      5
    24      3    684      5
    23      6    705      7
    20      8    705     10
    15      9    686     12
     8     10    654     14
     2     10    614     14
     0     11    574     13
     0     11    539     12
     3     11    515     13
     9     10    504     14
    14      8    507     17
    17      6    520     20
    17      4    538     23
    14      3    556     26
     9      3    565     28
     5      4    560     32
     2      5    540     41
     2      4    505     55
     2      3    458     78
     3      2    404    109
     2      0    348    147
     1      0    292    191
     0      0    240    237
     0      0    192    281
     2      0    150    321
     8      0    115    351
    16      0     89    371
    26      0     70    378
    37      0     59    372
    48      0     53    357
    60      0     49    332
    75      1     46    301
    93      2     42    266
   119      4     36    228
   152      6     31    190
   192      8     26    152
   236      9     23    118
   279     10     22     90
   315     11     22     68
   338     11     24     53
   347     11     27     47
   341     11     29     48
   324     11     31     56
   298     12     33     71
   268     13     34     93
   237     13     36    122
   204     12     38    159
   170      9     41    203
   135      6     44    250
   100      1     46    298
    69      0     49    344
    42      0     50    382
    23      3     50    409
    11     12     49    423
     6     25     47    423
     5     40     44    409
     6     55     40    383
     7     70     36    347
     6     87     31    302
     5    110     27    253
     4    143     22    203
     3    186     17    155
     4    238     12    114
     6    291      7     82
     9    338      4     60
    10    372      3     46
    11    392      4     39
    10    398      6     36
     8    395      8     34
     6    388     10     31
     4    380     10     26
     3    373      9     21
     4    368      6     15
     7    366      3     11
    11    366      1      9
    17    369      0      9
    23    373      0     11
    29    378      0     14
    37    380      0     16
    47    375      1     18
    61    360      2     18
    81    334      3     17
   108    298      4     15
   142    256      4     12
   182    213      3     10
   228    172      2      8
   278    137      1      6
   326    109      0      5
   370     87      0      4
   404     73      0      4
   426     63      0      4
   433     59      0      5
   425     60      0      8
   403     69      0     10
   370     89      0     12
   329    121      0     12
   285    168      0     11
   238    229      0      7
   192    302      0      4
   149    381      0      1
   110    463      0      0
    77    543      0      0
    51    614      0      1
    32    675      1      2
    21    723      1      3
    15    754      2      2
    14    768      3      1
    15    762      3      0
    16    738      5      0
    17    699      6      0
    16    651      7      0
    15    601      8      1
    13    558     10      2
    12    527     13      2
    10    511     16      2
     8    508     22      1
     7    510     29      0
     6    510     38      0
     8    500     51      0
    10    477     69      0
    14    440     93      0
    17    392    126      0
    18    340    168      0
    18    290    219      0
    15    244    277      0
    12    205    337      0
    10    171    394      0
    11    142    442      0
    17    116    474      0
    28     92    489      0
    44     71    485      0
    65     55    465      0
    91     44    432      0
   124     38    390      0
   165     38    341      0
   214     43    288      0
   273     52    234      0
   338     62    181      1
   407     70    132      2
   475     76     91      3
   534     76     59      2
   580     74     36      2
   607     73     23      1
   611     75     15      0
   593     86     11      0
   555    107      8      0
   499    139      6      0
   433    181      3      1
   361    231      1      2
   290    287      0      2
   224    348      0      1
   167    410      1      0
   119    474      1      0
    83    534      1      0
    57    589      0      0
    40    632      0      0
    29    660      1      1
    21    672      2      2
    15    668      2      3
    10    653      2      3
     6    629      1      2
     5    605      0      1
     6    584      0      1
     8    570      1      1
    12    565      3      2
    15    568      6      3
    16    574      7      3
    14    580      8      3
    11    582      6      3
     8    578      4      3
     6    568      1      3
     6    555      0      4
     8    542      0      6
    10    533      1      8
    12    530      3     10
    12    531      4     12
    10    535      5     14
     6    539      6     16
     3    543      7     19
     1    546     10     23
     0    548     13     28
     0    547     17     36
     0    540     22     47
     0    524     27     64
     0    495     32     90
     0    452     38    125
     0    396     45    170
     0    332     52    224
     0    268     60    283
     0    209     66    342
     0    158     70    397
     0    118     72    443
     1     87     73    477
     2     63     75    497
     2     44     80    503
     3     30     92    493
     2     22    112    467
     1     20    141    427
     1     25    179    376
     0     33    223    318
     0     42    274    259
     0     50    331    202
     0     55    393    153
     0     55    459    113
     0     53    524     84
     0     48    581     66
     0     42    624     56
     0     37    644     55
     0     32    638     61
     0     28    605     72
     0     26    551     87
     0     24    485    108
     0     23    416    133
     0     24    350    165
     0     26    291    205
     0     29    239    251
     0     32    194    300
     0     35    152    349
     0     40    116    390
     0     46     86    418
     0     55     64    430
     0     67     50    423
     0     84     43    400
     0    105     41    364
     0    132     41    321
     0    164     40    275
     0    202     38    229
     1    244     34    187
     1    289     29    149
     1    332     24    116
     2    370     19     89
     2    399     15     67
     2    417     11     50
     2    422      8     38
     1    415      7     29
     1    401      7     22
     0    382      9     16
     0    365     12     12
     0    351     14      9
     1    342     15      8
     2    336     14      8
     4    332     12     10
     6    327      8     12
     6    321      6     14
     5    316      4     14
     4    314      4     13
     3    317      6     11
     2    324      8      8
     2    334     11      5
     3    344     13      3
     4    354     14      1
     4    365     14      0
     4    379     13      0
     5    400     13      0
     7    430     12      0
    10    467     12      0
    17    504     12      0
    27    534     13      0
    40    547     12      0
    57    537     12      0
    78    506     10      2
   102    458      9      4
   130    400      7      5
   162    340      6      6
   199    284      5      5
   240    234      4      4
   285    190      4      1
   333    150      3      0
   379    115      2      0
   420     86      1      0
   452     61      0      2
   474     44      0      5
   484     33      0      8
   484     28      0     10
   480     29      0     10
   476     33      0      9
   478     41      0      6
   489     50      0      3
   513     60      0      1
   548     68      0      0
   592     73      0      1
   641     74      0      3
   688     72      0      5
   726     70      0      7
   750     69      1      9
   755     73      3      9
   736     83      5      8
   694    102      7      7
   632    128      8      5
   553    164      8      3
   467    208      7      2
   378    261      6      1
   293    323      5      0
   218    392      5      0
   154    465      6      0
   103    538      7      0
    64    606      9      0
    36    662     11      0
    18    703     13      0
     6    725     14      0
     0    727     16      0
     0    711     17      0
     0    683     18      0
     1    649     20      0
     4    615     22      0
     6    587     24      0
     7    568     28      0
     6    558     32      0
     4    554     39      0
     1    552     48      0
     0    546     60      0
     1    533     77      1
     5    509     99      2
    10    474    128      3
    14    429    163      3
    15    380    208      2
    13    330    262      1
     9    283    324      0
     5    240    393      0
     1    202    465      0
     0    167    533      0
     0    133    590      0
     0    101    633      0
     0     71    657      0
     0     47    663      0
     1     30    656      0
     3     20    640      1
     6     17    622      3
     9     19    608      5
    11     23    601      6
    13     26    603      6
    13     27    614      4
    12     26    632      2
    13     24    654      1
    16     21    674      0
    22     19    687      0
    31     20    688      2
    45     22    672      4
    65     27    637      5
    91     32    585      6
   126     36    519      7
   172     38    446      7
   228     37    371      8
   292     33    300      8
   361     29    237     10
   429     27    182     11
   491     28    135     11
   544     34     96     11
   583     43     65     10
   607     55     42      9
   613     68     26      8
   599     80     18      8
   565     94     15      8
   513    111     17      9
   446    136     20      9
   372    172     22      9
   298    220     22      8
   231    279     20      7
   173    346     18      8
   126    414     16     10
    88    476     16     15
    58    525     18     22
    33    556     21     31
    15    570     25     42
     4    567     29     56
     0    549     33     74
     0    518     35     97
     5    478     37    127
    11    430     39    165
    16    374     40    211
    19    314     42    261
    20    253     44    313
    19    195     47    362
    18    142     49    402
    17     98     51    431
    19     64     52    446
    23     39     52    446
    32     23     51    433
    46     14     47    407
    66     12     41    371
    91     15     34    328
   121     20     28    281
   155     26     23    234
   193     31     20    188
   231     33     19    145
   269     32     20    109
   305     29     21     79
   337     25     22     56
   364     21     21     39
   383     19     19     27
   396     18     15     20
   403     19     11     16
   407     21      6     14
   411     22      3     14
   421     23      1     15
   442     23      1     15
   479     22      2     15
   533     20      4     13
   604     17      7     11
   684     14      8      9
   764     11      8      6
   833      9      6      4
   881      9      4      2
   902      9      2      1
   899     11      0      0
   875     14      0      0
   841     17      0      0
   803     21      0      2
   768     24      0      5
   736     26      1      9
   710     25      2     13
   689     24      2     15
   675     21      2     15
   668     18      2     13
   670     15      2      9
   679     13      2      5
   691     11      2      2
   699     10      3      0
   698     10      3      0
   685     10      3      0
   664     12      3      1
   637     14      2      4
   612     17      0      8
   592     18      0     12
   580     19      0     16
   573     18      0     19
   571     15      1     20
   570     10      2     19
   570      6      2     18
   570      2      1     17
   572      0      0     16
   574      0      0     18
   577      0      0     21
   579      2      0     24
   582      4      0     27
   586      5      0     29
   595      5      0     30
   613      4      0     30
   640      2      0     30
   678      1      0     30
   723      0      0     33
   772      0      0     37
   816      0      0     43
   846      0      0     52
   855      0      1     63
   837      0      5     78
   792      0     10     98
   721      0     15    124
   633      0     19    157
   538      0     21    196
   444      0     21    241
   357      0     21    290
   281      0     21    340
   217      0     24    390
   163      0     28    435
   120      0     34    473
    85      0     39    501
    59      0     42    518
    43      0     44    524
    34      0     44    523
    31      0     43    519
    33      0     43    517
    37      0     44    519
    41      0     46    528
    45      0     49    543
    47      0     51    562
    47      0     53    582
    44      0     54    600
    40      0     55    615
    34      0     57    626
    29      0     60    632
    26      0     62    634
    26      0     64    633
    29      0     64    629
    33      0     62    624
    36      0     58    618
    37      0     54    613
    33      0     51    610
    29      0     50    609
    25      0     51    609
    24      0     52    609
    29      0     53    607
    38      0     52    600
    52      0     48    587
    68      0     42    567
    86      0     35    539
   107      0     30    504
   131      0     26    463
   160      0     23    417
   193      0     22    368
   230      0     21    317
   268      0     19    266
   305      0     16    216
   339      0     12    171
   370      0      9    135
   394      0      7    111
   409      0      6     99
   413      0      5    100
   403      0      6    113
   379      0      7    135
   342      0     10    164
   295      0     14    198
   243      0     21    236
   193      0     29    277
   147      0     36    320
   110      0     41    365
    81      2     43    409
    59      6     42    449
    44     11     39    481
    33     19     35    501
    25     30     32    505
    21     45     30    490
    18     63     28    458
    16     85     27    411
    15    110     24    356
    13    140     19    299
     9    172     12    246
     6    209      6    204
     2    249      1    172
     0    291      0    150
     0    334      0    137
     0    373      3    129
     3    403      8    125
     7    419     13    124
    11    418     17    129
    13    398     20    141
    13    363     21    162
    12    316     21    191
     9    266     22    228
     5    217     23    270
     2    174     24    313
     0    140     27    355
     0    114     29    391
     0     96     32    420
     0     85     33    438
     0     82     33    443
     0     87     32    436
     0     99     30    416
     0    118     26    385
     1    143     21    346
     2    173     16    302
     3    209     12    257
     3    252      8    214
     2    302      6    175
     1    356      6    140
     1    409      7    111
     2    455      9     87
     5    485     10     68
     8    497     10     54
    12    492      9     44
    15    475      7     39
    17    456      5     37
    18    445      3     36
    18    445      1     35
    18    458      0     33
    18    478      0     31
    19    498      0     28
    23    513      0     25
    29    519      0     23
    38    515      0     23
    50    502      2     24
    64    480      3     25
    80    450      4     26
    96    410      5     27
   115    362      4     26
   139    309      3     26
   169    254      2     26
   206    203      0     27
   249    160      0     28
   293    127      0     30
   333    103      0     32
   363     86      0     33
   379     72      2     36
   381     60      4     42
   370     49      5     51
   350     39      7     67
   324     30      8     89
   294     23      9    118
   261     18     10    154
   227     13     13    196
   192     10     17    241
   159      8     23    288
   130      6     30    336
   108      6     36    383
    92      6     41    427
    83      6     42    465
    78      5     41    492
    76      4     36    505
    77      2     31    500
    84      0     25    477
    99      0     20    437
   122      0     16    386
   155      2     13    328
   192      5     12    271
   231      6     11    217
   267      7     10    172
   299      6      9    134
   327      5      7    103
   353      4      5     80
   379      5      3     62
   404      7      1     49
   428     10      0     40
   446     13      0     34
   458     15      0     31
   463     16      0     29
   462     14      1     27
   459     12      2     24
   458      9      3     22
   462      7      4     21
   472      5      6     19
   489      4      8     18
   509      3     10     17
   531      2     13     15
   550      1     16     12
   564      0     21      8
   568      0     30      6
   560      0     44      5
   537      2     64      5
   499      5     91      7
   449      7    125     10
   390      9    166     12
   329      9    212     13
   273      8    263     12
   227      5    315     10
   194      3    365      8
   172      1    411      6
   159      0    449      5
   152      0    476      4
   150      0    488      4
   155      0    486      4
   170      1    470      4
   202      4    440      3
   252      6    399      3
   318      8    350      3
   397      8    295      3
   479      7    241      5
   555      4    188      7
   617      2    142      8
   662      0    103      9
   689      1     72      9
   701      2     48      8
   703      3     31      9
   698      4     19     10
   690      4     10     11
   678      3      5     13
   665      3      1     15
   652      3      0     15
   638      6      0     14
   628     10      0     12
   624     15      0     10
   627     19      0      8
   637     22      0      6
   651     26      0      4
   664     32      0      3
   670     44      0      2
   665     62      0      1
   644     89      0      1
   609    122      0      1
   561    163      0      2
   505    209      0      2
   444    262      0      2
   383    324      0      1
   324    398      0      0
   269    481      0      0
   221    571      0      0
   181    660      0      0
   149    737      0      0
   127    792      0      0
   113    820      0      0
   108    819      0      0
   113    792      0      0
   129    748      1      0
   156    692      2      0
   193    630      3      0
   239    563      3      2
   289    491      3      4
   336    415      2      6
   377    337      1      9
   407    261      1     14
   426    195      1     20
   432    143      3     28
   429    107      7     39
   418     84     11     54
   402     70     16     73
   380     59     20     98
   353     48     24    128
   323     35     27    164
   288     23     29    205
   251     14     32    251
   213     10     36    301
   175     12     39    351
   141     18     43    397
   111     27     46    436
    86     35     49    462
    66     45     49    475
    51     58     48    473
    39     75     45    459
    30     99     41    434
    23    129     37    402
    19    163     33    366
    18    200     30    327
    21    236     29    285
    26    273     29    242
    31    310     30    197
    36    349     31    154
    39    388     33    113
    40    424     35     79
    38    454     39     52
    36    472     46     33
    35    475     58     22
    35    462     76     17
    38    434     99     15
    41    395    126     14
    45    347    155     12
    48    295    185     10
    51    242    215      6
    53    190    245      3
    55    143    275      1
    60    104    302      0
    68     75    325      0
    81     55    340      0
   102     44    345      0
   132     39    339      0
   175     36    321      0
   233     33    293      0
   304     28    259      1
   386     23    222      2
   474     18    186      3
   561     16    152      3
   641     16    122      3
   709     18     98      2
   760     20     79      1
   794     20     68      0
   809     18     64      0
   805     14     68      0
   781      8     81      0
   741      4    100      0
   684      2    125      0
   616      1    155      0
   541      2    191      0
   465      3    231      0
   393      3    276      0
   326      2    326      0
   267      0    378      1
   217      0    428      2
   177      0    473      3
   146      0    510      3
   127      1    535      3
   121      2    546      2
   130      2    542      1
   154      2    523      0
   193      1    489      0
   245      0    445      0
   307      0    392      0
   375      0    335      0
   442      0    278      2
   503      0    226      3
   556      1    181      4
   598      1    144      4
   630      0    114      4
   655      0     90      4
   674      0     71      3
   685      0     56      1
   687      1     44      0
   678      3     34      0
   657      5     28      0
   627      7     25      0
   594      8     24      0
   566      6     25      1
   550      4     29      1
   550      1     34      1
   566      0     39      0
   591      0     45      0
   617      1     51      0
   635      3     59      0
   637      5     68      0
   621      6     81      0
   586      6     97      0
   538      5    119      0
   482      3    147      0
   423      1    183      0
   363      0    227      0
   306      0    281      0
   251      0    342      0
   200      0    408      0
   152      0    473      0
   112      0    533      0
    79      0    582      0
    56      0    619      0
    43      0    641      0
    37      0    651      0
    34      0    652      0
    32      0    648      0
    29      0    643      0
    23      0    642      0
    15      0    646      0
     8      0    658      0
     3      0    675      0
     0      0    696      0
     0      0    716      0
     0      0    733      0
     2      0    745      0
     3      2    750      0
     4      5    750      0
     4      8    744      0
     3     10    734      0
     2     11    720      0
     1     10    702      0
     0      8    680      0
     0      7    656      0
     0      7    633      0
     0     10    613      0
     0     16    598      0
     0     27    588      0
     1     40    581      1
     1     57    574      1
     2     77    563      1
     3    103    546      0
     2    136    521      0
     2    175    487      0
     1    222    446      0
     0    274    400      0
     0    327    350      0
     0    379    300      0
     0    428    251      0
     1    473    207      0
     2    515    169      0
     2    553    139      1
     2    586    118      2
     1    611    102      4
     0    625     91      5
     0    629     83      5
     0    622     75      5
     0    610     69      4
     0    601     64      2
     0    598     62      1
     0    604     63      1
     0    615     68      1
     0    624     75      1
     0    625     86      1
     0    611    100      1
     0    582    117      1
     0    541    140      1
     0    492    169      0
     0    442    204      0
     0    393    246      0
     0    346    295      0
     0    300    349      0
     0    254    406      0
     0    208    464      1
     0    165    519      2
     0    127    569      3
     0     96    611      4
     0     74    643      4
     0     59    664      3
     0     49    675      1
     0     41    676      0
     0     33    672      0
     0     25    666      0
     0     18    661      2
     0     13    662      5
     0     12    670      8
     0     13    686     12
     0     16    707     15
     0     17    731     18
     0     17    753     21
     0     14    767     26
     0     10    771     34
     0      5    760     45
     1      1    733     62
     2      0    690     84
     4      0    636    114
     6      0    574    149
     9      0    508    188
    11      0    443    229
    13      0    380    269
    15      0    322    306
    16      0    270    339
    17      0    224    366
    19      0    184    388
    22      0    152    403
    28      0    125    410
    36      0    105    406
    48      0     90    390
    62      0     80    364
    78      2     72    330
    97      6     67    292
   118     11     62    252
   141     15     59    215
   166     19     55    181
   192     21     51    150
   216     20     47    122
   235     20     43     96
   247     21     40     74
   252     27     38     55
   249     38     39     40
   239     56     42     29
   226     80     45     23
   210    107     48     18
   192    136     47     16
   172    167     45     14
   151    201     41     12
   128    239     38     10
   105    283     39      8
    83    331     43      7
    65    380     52      6
    52    424     64      5
    43    458     76      4
    38    477     89      3
    35    481    102      2
    32    469    118      1
    27    445    142      0
    22    412    174      0
    16    371    218      0
    12    325    269      0
    11    276    326      0
    12    226    382      0
    16    179    434      0
    22    138    476      0
    31    105    508      0
    42     80    531      0
    56     63    543      0
    71     50    546      0
    88     40    539      0
   108     31    521      1
   130     23    491      2
   158     17    449      2
   193     14    398      2
   235     15    343      2
   283     18    286      2
   334     22    234      3
   383     27    188      6
   423     33    150     10
   451     41    119     14
   463     53     95     17
   460     71     75     17
   443     94     58     14
   416    121     46      9
   381    153     37      4
   339    190     33      1
   295    234     32      0
   250    289     35      3
   207    355     40      8
   169    431     46     13
   136    510     51     18
   109    586     54     20
    87    649     58     19
    69    695     63     17
    53    720     73     13
    40    726     88      9
    30    717    112      6
    23    695    144      4
    21    662    184      3
    21    620    229      3
    22    568    278      5
    22    507    327      6
    21    438    375      8
    17    365    420      9
    11    293    461     11
     7    229    495     11
     4    178    524     11
     5    144    543     11
     8    128    551     10
    11    128    546     10
    15    139    526     10
    17    158    492     12
    17    180    446     15
    16    204    393     19
    14    230    337     23
    13    260    284     28
    13    294    235     33
    12    329    191     40
    12    361    153     49
    12    386    120     64
    11    398     93     84
    11    394     73    110
    12    374     60    144
    12    343     56    183
    12    305     58    227
    11    266     64    275
    10    227     71    327
     9    192     76    379
    11    159     78    430
    15    129     78    477
    21    100     75    515
    31     73     72    541
    40     49     70    554
    49     30     69    553
    56     16     67    540
    61      7     64    517
    69      4     60    484
    82      5     55    445
   103      9     48    399
   132     13     41    349
   167     17     34    298
   203     18     29    248
   234     17     26    204
   256     15     24    169
   268     12     24    144
   272     10     25    128
   271      8     26    120
   270      8     27    118
   269      9     28    120
   268     10     27    127
   262     10     25    139
   250     11     24    159
   229     10     23    188
   201     10     25    223
   169      9     29    262
   139      8     34    302
   114      7     38    339
    97      6     41    371
    86      4     40    395
    80      2     38    413
    76      0     35    424
    75      0     31    427
    78      0     30    423
    87      1     30    409
   102      5     32    386
   125      8     35    355
   153     11     36    317
   182     13     35    275
   210     13     32    233
   235     12     27    193
   257     12     22    158
   278     14     16    128
   298     18     12    104
   318     24      9     84
   336     31      8     70
   348     39      8     59
   351     46      8     52
   342     54      8     48
   323     63      6     46
   294     77      5     44
   262     94      3     43
   229    116      1     41
   200    142      0     39
   175    173      0     35
   155    206      0     31
   138    240      0     28
   125    274      0     26
   117    305      0     26
   114    329      0     27
   119    343      0     29
   131    345      0     30
   151    335      0     31
   176    313      0     29
   206    283      0     27
   239    250      0     25
   276    217      0     24
   318    187      0     24
   365    160      0     26
   415    136      0     27
   463    114      0     27
   506     91      2     26
   540     69      4     25
   562     49      5     24
   574     31      6     24
   578     17      6     25
   580      9      4     26
   582      4      3     27
   585      3      1     27
   591      5      0     27
   597      8      0     27
   604     12      0     28
   612     17      0     28
   621     23      0     29
   631     29      0     29
   639     36      0     28
   643     43      0     27
   640     53      0     25
   626     65      0     23
   600     82      0     22
   562    103      0     21
   513    130      0     20
   457    163      0     21
   396    205      0     21
   335    256      0     23
   277    317      0     25
   224    386      0     27
   177    460      0     31
   139    533      0     34
   109    599      0     36
    86    654      0     38
    68    697      0     39
    56    731      0     40
    48    759      0     39
    43    781      0     37
    39    799      0     35
    35    809      0     31
    30    808      0     29
    26    795      0     29
    21    773      0     32
    18    747      0     41
    17    721      0     53
    18    698      0     67
    19    681      0     82
    20    666      2     95
    19    649      7    109
    16    625     14    126
    12    593     22    149
    10    553     29    183
     9    505     35    227
    10    452     39    279
    12    397     40    334
    13    341     40    386
    12    285     40    431
     9    233     40    467
     5    185     41    495
     4    142     43    518
     5    104     46    537
    11     73     50    555
    18     47     53    571
    25     27     56    584
    29     15     58    593
    28      8     60    600
    24      8     63    605
    19     13     67    611
    15     18     72    619
    14     23     78    629
    17     24     83    638
    22     21     88    643
    27     16     93    642
    29     10     98    632
    29      5    106    613
    27      2    118    586
    23      1    137    553
    20      2    163    513
    19      3    194    468
    18      3    229    419
    18      1    268    367
    17      0    309    314
    16      0    352    263
    15      1    399    215
    13      4    449    173
    13      9    498    137
    13     13    543    109
    14     16    580     87
    15     17    606     71
    15     16    619     61
    14     14    622     55
    12     13    617     53
     9     13    607     53
     6     15    596     53
     4     19    585     51
     2     23    576     48
     1     28    569     45
     1     32    566     42
     0     35    567     41
     0     39    571     41
     0     44    577     42
     0     53    581     42
     0     67    579     42
     0     88    569     40
     0    114    547     39
     0    144    515     40
     0    178    473     43
     0    215    425     50
     0    254    375     57
     0    294    324     64
     0    336    276     70
     0    377    230     74
     0    413    188     78
     1    441    150     85
     2    458    118     96
     3    464     92    113
     3    459     74    138
     3    443     63    168
     2    420     58    204
     1    391     58    242
     0    355     60    281
     0    315     63    322
     0    270     65    364
     0    223     66    407
     0    176     66    450
     0    133     65    492
     0     96     64    532
     0     67     64    566
     0     46     65    592
     0     32     66    609
     0     24     68    615
     0     20     69    613
     0     19     70    604
     1     18     69    592
     1     18     67    581
     1     17     64    571
     0     17     61    566
     0     20     59    564
     0     26     59    564
     0     36     58    565
     1     50     58    563
     4     67     56    557
     8     86     53    544
    12    107     49    523
    14    128     46    494
    16    151     43    458
    15    177     40    416
    13    207     37    371
    11    243     34    325
     8    282     30    280
     5    322     25    238
     3    360     20    199
     1    393     16    165
     0    418     13    135
     2    435     11    111
     5    444     11     91
    10    448     10     75
    16    450      9     65
    21    451      8     57
    24    454      6     53
    25    459      4     52
    24    465      4     51
    24    471      4     50
    26    477      4     49
    32    481      5     46
    43    482      4     42
    58    477      3     37
    76    465      2     33
    97    444      2     31
   121    415      3     31
   147    380      5     32
   175    342      7     35
   207    303      9     38
   241    265     10     39
   279    229      9     38
   321    193      6     37
   367    159      3     34
   416    125      1     33
   465     93      0     31
   512     66      0     31
   552     46      0     31
   583     33      2     31
   604     26      3     32
   619     23      3     34
   632     22      2     37
   648     21      1     41
   671     18      0     45
   702     16      0     49
   740     13      0     51
   781     12      0     52
   821     11      0     52
   858     11      0     53
   888     12      0     57
   908     12      0     63
   914     11      1     72
   904     10      4     84
   875      9      8     97
   825      7     14    113
   756      4     20    132
   673      2     25    154
   585      0     29    181
   497      0     32    213
   414      0     34    249
   341      1     37    287
   277      3     41    323
   221      4     47    356
   171      5     53    382
   127      4     60    400
    92      3     68    408
    65      2     78    407
    48      1     92    398
    39      1    112    382
    35      1    137    359
    34      1    168    332
    32      1    206    300
    28      2    249    266
    23      4    296    231
    18      9    344    196
    16     15    394    163
    16     20    442    133
    18     22    486    107
    22     18    524     84
    24     12    554     66
    25      4    573     51
    22      0    583     39
    17      3    585     30
    12     12    582     24
     7     26    576     20
     5     40    570     17
     6     49    565     16
     8     51    562     14
    12     48    558     13
    15     44    554     12
    16     44    549     11
    14     51    543     12
    11     65    536     14
     8     86    528     15
     6    108    517     17
     6    130    501     17
     8    151    477     16
    13    174    446     14
    18    204    406     11
    22    245    361      8
    25    298    312      7
    25    360    262      6
    24    423    215      7
    23    480    172      9
    22    524    134     10
    23    551    102     10
    25    563     76      9
    27    563     57      8
    27    557     43      5
    26    550     33      3
    23    545     26      2
    20    542     21      1
    18    539     16      1
    18    534     11      1
    19    529      8      3
    22    522      5      4
    25    517      4      6
    26    514      4      7
    26    514      5      7
    25    516      6      6
    24    518      7      4
    24    518      8      3
    26    516      8      1
    28    512      9      0
    30    507     11      0
    31    505     14      0
    30    506     18      0
    27    510     22      0
    23    517     27      0
    19    524     31      0
    17    531     36      0
    15    535     41      1
    14    535     50      3
    13    531     64      4
    11    521     86      5
     9    502    116      6
     7    473    154      5
     8    434    199      5
    11    388    247      3
    17    338    296      2
    26    287    343      1
    35    240    388      0
    44    200    431      0
    51    166    472      0
    58    138    511      0
    66    114    546      0
    77     94    573      0
    93     77    587      0
   117     63    586      0
   149     53    568      0
   190     46    534      0
   239     41    490      0
   295     39    440      0
   356     36    388      1
   420     33    338      1
   484     31    291      2
   546     29    248      2
   601     30    210      1
   648     33    178      1
   681     36    153      0
   699     39    137      0
   700     39    131      0
   683     36    136      0
   649     31    150      0
   601     25    171      0
   543     22    199      0
   480     22    233      0
   414     25    271      0
   350     29    313      0
   290     34    356      0
   234     37    397      0
   185     40    433      0
   142     44    460      0
   105     51    478      0
    76     64    486      0
    55     82    484      0
    41    105    474      0
    33    131    456      0
    31    159    430      0
    32    187    397      0
    35    216    357      0
    39    246    313      0
    43    277    267      0
    45    307    222      0
    45    335    180      0
    44    356    145      0
    43    369    116      0
    46    374     93      0
    53    370     74      0
    66    360     59      0
    84    346     46      0
   105    330     36      0
   127    311     29      0
   148    289     25      0
   169    264     23      0
   190    234     24      0
   210    203     24      1
   232    172     25      3
   254    146     26      5
   274    128     26      6
   290    122     27      6
   300    125     29      6
   302    137     31      5
   296    154     33      3
   281    173     35      2
   261    194     34      2
   237    219     33      2
   212    252     32      2
   187    294     32      2
   163    345     35      1
   140    403     42      1
   118    462     52      0
    97    516     64      0
    77    559     77      0
    59    587     91      0
    46    600    108      0
    36    600    129      0
    31    590    157      0
    27    571    194      0
    24    544    238      0
    21    508    290      0
    16    464    344      0
    12    411    398      0
     9    353    448      0
     9    294    492      0
    11    237    530      0
    14    187    563      0
    17    144    591      0
    19    109    613      0
    19     81    626      0
    19     57    629      0
    19     37    620      0
    20     21    601      0
    22      9    575      0
    24      2    544      0
    26      0    513      0
    27      0    485      0
    29      3    460      0
    31      8    436      0
    35     13    413      0
    44     16    390      0
    57     16    367      1
    75     14    344      2
   100      9    322      3
   131      4    301      4
   168      0    281      5
   210      0    262      7
   258      0    242      9
   308      4    220     11
   361      9    197     13
   415     15    174     13
   468     19    151     13
   518     22    129     11
   564     24    109      8
   603     26     92      6
   631     30     76      5
   645     38     63      7
   646     51     51     10
   633     70     41     13
   609     94     34     16
   577    120     29     18
   537    147     26     18
   493    174     24     19
   444    200     23     21
   392    227     22     25
   339    257     21     31
   287    292     18     38
   239    333     15     46
   199    379     12     53
   166    423     12     61
   138    460     13     71
   115    486     16     84
    93    498     20    104
    73    495     25    129
    55    482     30    159
    40    461     34    192
    30    435     38    226
    26    403     42    259
    25    365     45    292
    25    321     47    325
    24    273     49    357
    23    224     50    389
    21    180     49    418
    21    146     47    443
    22    127     45    460
    26    121     42    467
    30    125     40    462
    35    135     39    446
    37    146     38    420
    38    157     39    386
    38    168     39    349
    38    183     39    310
    39    202     37    272
    42    226     34    236
    48    253     30    203
    57    280     25    172
    69    300     20    143
    83    312     17    118
    99    313     16     95
   118    305     16     77
   140    289     16     62
   166    268     15     52
   195    244     13     44
   228    218     10     39
   263    191      7     34
   297    162      4     29
   330    132      3     25
   359    103      4     21
   385     76      6     19
   410     52      9     18
   435     32     11     21
   462     17     13     24
   492      8     13     28
   523      3     11     30
   553      2     10     30
   583      3      9     28
   611      4      8     24
   641      6      9     19
   674      7     11     14
   711      7     13     11
   752      6     15     10
   792      4     17     10
   830      3     20     11
   860      2     24     12
   882      1     30     12
   892      1     39     10
   890      1     51      9
   876      0     66      8
   847      0     85      8
   805      0    107     10
   751      0    132     13
   686      0    162     17
   617      0    196     20
   546      0    234     21
   476      0    276     20
   408      0    320     17
   344      0    363     13
   283      0    403      9
   226      0    437      6
   177      2    466      4
   138      4    488      3
   108      6    507      4
    87      8    524      5
    72      9    539      7
    60      9    551     10
    50      9    560     13
    40      9    563     15
    33      9    560     16
    28      9    553     15
    26      9    543     13
    27      9    536     10
    28      8    533      7
    28      6    537      6
    25      4    546      7
    20      2    557      8
    15      0    566     11
    11      0    569     13
    11      0    568     14
    15      0    562     14
    23      3    556     13
    32      6    552     11
    41     10    552      9
    48     13    555      7
    52     13    562      5
    54     12    568      3
    57     10    572      1
    61      8    572      0
    71      8    566      0
    88     10    555      0
   112     12    539      1
   145     14    518      3
   182     14    494      3
   223     12    467      3
   264      9    436      3
   304      6    401      2
   344      6    362      2
   384      8    319      3
   426     12    274      5
   471     16    229      6
   519     20    185      7
   564     23    146      6
   604     25    112      5
   635     25     84      3
   652     26     62      1
   655     27     46      0
   646     28     34      0
   628     29     26      0
   606     29     20      0
   585     29     15      0
   567     30     11      0
   554     32      7      0
   546     36      4      0
   540     42      3      0
   536     49      2      0
   531     56      2      0
   525     62      2      0
   515     69      3      0
   501     78      3      0
   484     90      2      0
   462    107      1      0
   437    132      0      0
   408    163      0      0
   376    201      0      0
   342    245      0      0
   307    293      0      0
   271    345      0      0
   236    400      0      0
   202    456      0      0
   170    511      0      0
   141    565      0      0
   117    615      0      0
    97    660      0      0
    81    698      0      0
    69    729      0      0
    58    753      0      0
    48    767      0      0
    38    772      0      0
    29    769      1      0
    22    760      1      0
    16    751      1      0
    14    744      1      0
    14    741      0      0
    16    743      0      0
    19    746      0      0
    22    744      0      0
    23    735      0      0
    22    718      0      2
    20    696      0      3
    16    674      0      5
    11    657      0      5
     7    650      0      6
     4    652      0      7
     4    660      0      9
     4    668      0     13
     5    669      0     19
     7    660      0     27
     7    643      0     39
     7    618      0     52
     6    590      3     69
     4    562      8     89
     3    537     14    113
     3    512     21    141
     4    486     27    172
     6    457     30    207
    10    424     32    244
    14    386     32    284
    16    347     30    325
    17    309     29    365
    16    274     28    403
    14    245     27    435
    12    221     27    460
    12    201     27    474
    14    187     26    479
    17    177     26    473
    19    172     26    459
    19    174     26    438
    17    182     24    411
    13    196     22    379
    10    217     18    343
    10    242     13    305
    15    269      9    265
    24    298      6    225
    35    325      5    188
    47    348      5    155
    58    364      6    127
    68    370      7    103
    78    366      7     84
    90    351      5     68
   106    328      3     55
   124    301      1     45
   145    273      0     38
   167    249      0     32
   187    229      0     28
   205    211      0     25
   221    196      0     21
   234    179      0     17
   246    162      0     13
   257    144      0      9
   265    129      0      6
   269    120      0      4
   271    122      0      3
   268    136      0      4
   263    162      0      6
   254    198      0      9
   242    240      0     11
   225    283      0     12
   204    325      0     13
   179    363      0     13
   151    401      0     15
   123    439      0     18
    97    480      0     22
    76    524      0     28
    60    569      2     36
    48    610      5     46
    39    642      9     60
    32    658     14     78
    26    656     18    101
    20    637     23    127
    16    603     28    156
    13    559     33    187
    11    509     38    219
    10    458     45    251
     8    407     53    282
     6    357     61    314
     4    310     68    345
     2    265     76    374
     0    223     82    397
     0    184     89    413
     0    150     96    421
     0    121    105    419
     0     97    118    408
     0     78    136    389
     0     63    160    364
     0     51    190    334
     0     43    224    301
     0     37    261    267
     0     35    298    234
     0     34    334    202
     0     34    367    174
     1     35    399    148
     2     35    428    124
     3     33    457    103
     4     31    485     84
     4     28    512     67
     3     24    536     53
     2     20    557     42
     0     17    574     34
     0     15    589     30
     0     14    602     27
     0     14    616     26
     0     14    632     25
     0     14    651     24
     0     15    672     22
     0     14    693     18
     0     13    713     14
     0     11    730     11
     0      9    743      8
     1      6    750      6
     3      5    752      6
     5      4    751      7
     7      3    746      8
     7      4    739      8
     7      5    730      7
     5      5    720      5
     2      6    710      3
     0      6    699      3
     0      5    691      3
     0      4    685      5
     0      3    681      6
     0      1    681      6
     1      0    683      5
     3      0    686      2
     4      0    688      1
     4      1    688      1
     4      3    687      3
     3      5    684      8
     2      7    678     13
     1      7    672     18
     0      6    664     21
     0      4    656     23
     0      2    649     24
     0      0    644     26
     0      0    642     31
     0      0    642     38
     0      0    642     48
     0      1    640     62
     0      4    633     79
     0      7    621     99
     0     10    601    122
     0     12    576    147
     0     12    545    175
     0     11    510    205
     0      8    472    239
     0      4    432    275
     1      2    390    312
     3      0    349    349
     4      0    311    383
     4      0    278    412
     4      0    252    433
     2      0    232    445
     1      0    219    449
     0      0    212    446
     0      0    213    435
     0      2    221    420
     0      4    236    398
     1      7    259    372
     2      8    288    340
     3      7    321    304
     3      6    355    266
     3      4    390    227
     2      2    426    191
     1      0    462    159
     1      0    498    133
     1      0    532    112
     0      0    561     95
     0      0    581     83
     1      0    593     74
     0      2    595     67
     0      4    590     61
     0      7    583     58
     0      9    577     55
     0      9    572     54
     0      8    570     54
     0      5    567     54
     0      2    565     56
     0      0    562     59
     0      0    558     66
     0      0    553     75
     0      2    547     87
     0      4    536    104
     0      5    520    123
     1      5    498    146
     5      4    470    173
     9      3    438    203
    15      2    407    237
    19      1    376    275
    22      1    346    314
    23      1    317    352
    23      1    287    387
    23      2    256    415
    24      2    224    437
    29      1    192    451
    36      0    163    458
    46      0    139    459
    58      0    119    453
    71      0    103    441
    87      3     89    421
   104      8     76    394
   124     13     63    361
   144     18     50    324
   164     20     38    286
   183     20     29    249
   199     18     22    215
   215     16     17    185
   230     16     14    158
   246     17     13    134
   262     20     13    112
   279     23     13     92
   292     25     14     75
   302     25     15     62
   306     24     17     52
   309     23     19     45
   310     23     19     40
   315     24     18     36
   323     28     15     33
   334     32     11     31
   346     39      6     30
   358     46      2     29
   366     54      0     30
   371     64      0     31
   371     77      0     31
   368     93      0     30
   364    113      1     29
   356    136      1     27
   346    163      1     25
   332    195      0     24
   312    230      0     25
   287    270      0     29
   258    313      0     34
   226    361      0     40
   196    412      0     45
   167    467      0     50
   142    522      0     54
   120    575      0     58
   101    618      0     64
    83    647      1     75
    66    656      4     92
    50    647      9    114
    36    622     15    142
    25    587     19    173
    18    550     22    207
    15    514     22    241
    14    482     20    275
    16    452     19    308
    17    419     20    339
    17    381     23    366
    16    340     26    389
    14    298     30    405
    11    260     31    414
    10    231     29    415
    10    215     25    409
    11    212     21    397
    13    221     17    380
    15    240     15    357
    15    266     15    330
    12    296     16    299
     8    328     16    265
     4    360     15    230
     1    391     11    194
     0    420      6    161
     2    447      2    132
     7    471      0    109
    13    495      0     91
    18    517      1     78
    21    536      4     67
    22    551      7     57
    19    560     10     48
    14    560     11     39
     8    553     12     31
     3    543     14     24
     0    533     17     19
     0    529     22     15
     0    532     30     13
     4    540     42     12
     8    548     57     11
    11    551     75     11
    12    541     97     11
    10    517    122     11
     6    480    149     10
     2    435    179      8
     0    386    212      5
     0    341    247      3
     2    301    284      1
     5    268    322      0
     8    239    361      0
     9    212    399      0
     7    184    434      0
     5    157    467      1
     2    130    497      1
     0    106    523      1
     0     85    546      1
     0     70    566      0
     0     61    583      0
     0     56    598      0
     0     54    612      0
     1     53    626      0
     2     52    639      1
     3     50    652      2
     3     47    663      3
     3     41    672      4
     2     35    679      4
     1     30    684      3
     0     25    687      2
     0     24    690      1
     0     26    692      0
     1     30    693      0
     2     35    691      0
     3     39    687      0
     2     40    680      0
     1     37    671      0
     0     34    660      0
     0     32    647      0
     0     34    633      1
     0     42    617      2
     1     55    599      3
     2     71    580      5
     2     87    560      6
     1    102    542      7
     1    115    526      9
     0    127    511     10
     0    142    496     12
     0    159    476     13
     0    182    450     14
     0    208    416     15
     0    237    375     17
     0    268    330     21
     0    298    286     26
     0    328    246     34
     0    355    212     42
     0    379    183     53
     0    398    158     65
     0    412    135     80
     0    420    112     98
     0    422     91    120
     0    417     74    146
     0    404     62    173
     0    384     57    202
     0    355     57    230
     0    321     59    258
     0    284     62    285
     0    249     62    313
     0    220     59    341
     0    199     55    369
     0    187     51    394
     0    181     48    415
     0    179     47    428
     0    178     47    433
     0    178     47    427
     0    181     44    412
     0    187     39    389
     0    200     32    360
     0    220     25    329
     0    247     18    298
     0    277     14    268
     0    309     12    239
     0    339     11    213
     0    365     10    186
     0    385      9    160
     0    398      7    134
     0    406      4    108
     0    412      1     84
     0    420      0     65
     0    430      0     50
     0    445      1     40
     0    461      3     33
     1    475      4     27
     1    483      5     23
     1    485      4     18
     0    480      3     15
     0    473      1     14
     0    466      0     16
     4    460      0     20
    14    453      0     25
    32    443      0     28
    55    427      0     27
    82    401      0     23
   108    368      0     17
   133    332      0     11
   155    295      0      6
   176    262      0      4
   199    233      0      4
   226    207      0      6
   257    184      0     10
   291    160      0     12
   324    136      0     14
   355    112      0     15
   382     90      0     15
   405     72      0     14
   427     58      0     13
   452     48      0     12
   480     42      0     12
   514     37      0     13
   551     33      2     14
   589     29      4     16
   626     24      6     17
   661     18      7     16
   695     14      9     14
   728     10     11     11
   759      9     14      8
   786      9     18      6
   809     10     23      8
   821     11     29     11
   821     12     38     16
   806     10     50     19
   776      8     65     21
   732      5     85     19
   679      4    110     15
   620      4    138     12
   558      6    168     10
   498      8    197     12
   442     10    226     16
   391      9    254     20
   348      7    281     24
   312      4    309     25
   283      1    336     23
   261      0    362     19
   245      0    383     15
   233      2    397     13
   225      5    402     12
   224      7    397     13
   230      8    385     16
   247      7    367     20
   277      5    344     23
   320      2    316     27
   371      0    285     30
   425      0    251     34
   476      0    214     39
   516      0    178     46
   543      0    145     54
   558      0    116     63
   561      0     94     73
   558      1     78     84
   550      2     66     96
   539      4     58    111
   522      5     52    130
   499      6     47    153
   467      6     43    181
   427      5     41    213
   380      3     41    245
   330      1     42    276
   281      0     45    305
   233      0     49    331
   191      0     53    356
   154      0     59    378
   124      0     66    397
   100      0     75    413
    83      0     87    422
    72      0    102    424
    63      0    119    417
    56      0    140    402
    48      2    164    380
    40      4    191    353
    33      7    219    324
    29      9    250    292
    28      9    282    259
    30      7    316    227
    36      4    349    197
    42      2    382    169
    48      0    412    144
    54      0    437    124
    61      0    458    108
    73      0    472     95
    90      1    478     84
   114      0    478     74
   143      0    469     64
   175      0    454     55
   204      0    432     47
   229      1    404     41
   247      3    371     38
   260      6    334     38
   270      8    294     41
   284      9    253     46
   304      8    214     52
   332      6    178     57
   365      4    147     64
   397      2    120     73
   422      2     97     84
   434      4     77     99
   431      6     59    118
   413      6     44    138
   383      5     33    159
   348      2     27    179
   312      0     25    199
   277      0     25    219
   247      1     28    242
   219      7     29    266
   193     15     27    293
   168     23     23    319
   145     29     18    342
   124     33     14    358
   105     36     12    368
    90     40     13    370
    79     51     16    366
    69     68     20    360
    59     91     23    350
    48    118     25    337
    36    143     24    319
    25    166     22    297
    18    184     20    269
    15    199     18    239
    16    214     18    208
    21    231     19    180
    25    250     22    156
    26    270     25    136
    23    287     28    120
    16    300     33    106
     8    305     39     91
     4    303     48     76
     4    297     59     61
    11    286     73     48
    21    273     88     37
    33    256    103     28
    44    236    118     23
    53    212    131     21
    60    186    145     20
    67    158    159     19
    76    132    174     18
    87    108    190     18
   101     89    205     17
   119     74    218     16
   139     62    226     17
   162     53    229     17
   189     45    226     18
   222     38    218     19
   261     32    206     18
   306     27    190     16
   357     22    172     13
   412     17    153      9
   466     13    135      5
   518     10    116      3
   564      8     99      3
   604      7     84      5
   637      7     69      8
   663      7     56     11
   683      6     43     13
   697      4     31     15
   705      2     20     15
   706      0     11     15
   703      0      5     14
   695      0      1     13
   686      2      0     11
   677      4      0      9
   669      6      1      7
   661      6      1      4
   653      5      0      2
   639      3      0      0
   620      1      0      0
   593      0      3      0
   562      0      9      0
   530      0     19      0
   502      1     32      0
   479      2     46      0
   463      2     62      0
   450      1     77      0
   437      0     94      0
   418      0    112      1
   394      0    133      1
   362      0    157      1
   325      2    185      0
   286      4    214      0
   247      6    245      0
   209      6    275      0
   171      6    304      0
   135      4    332      0
   101      2    359      0
    73      0    387      0
    52      0    415      0
    41      0    442      0
    39      1    466      0
    43      2    485      0
    49      3    497      0
    53      3    503      0
    52      2    503      1
    46      1    502      2
    38      0    501      2
    31      0    504      1
    27      0    511      1
    30      0    520      2
    39      0    529      4
    53      0    536      7
    72      0    537     10
    96      0    531     13
   123      0    517     15
   152      0    498     14
   182      0    472     10
   211      0    442      6
   238      0    408      2
   264      0    372      0
   291      1    336      0
   318      4    300      1
   348      6    267      3
   378      8    239      6
   407      8    217      8
   430      7    199     10
   445      5    185     10
   449      2    175     11
   443      0    168     12
   429      0    164     12
   408      0    165     12
   384      1    173     11
   357      2    190     10
   327      2    214      9
   296      2    244     10
   263      2    278     14
   231      1    311     20
   199      0    343     28
   170      0    370     38
   145      0    393     47
   123      0    412     56
   103      0    427     65
    85      0    438     77
    68      0    444     93
    52      0    445    114
    37      0    440    140
    25      0    428    169
    16      0    408    199
    13      0    382    230
    14      0    351    259
    20      0    315    287
    28      0    279    314
    36      0    242    338
    44      0    208    358
    48      0    177    372
    50      0    152    378
    51      1    130    376
    54      3    113    367
    61      5     98    353
    73      6     84    337
    92      7     72    321
   115      6     61    305
   138      4     51    289
   158      2     43    272
   173      1     38    251
   185      1     35    228
   194      3     35    203
   204      6     37    178
   216      8     42    153
   230     10     48    130
   244     10     54    109
   254      9     60     92
   258      8     66     78
   255      8     71     67
   246      9     77     58
   234     11     86     51
   221     13    101     45
   209     14    122     40
   196     14    151     35
   181     12    186     32
   163      9    223     32
   142      6    260     33
   119      5    292     38
    98      5    318     45
    81      8    337     54
    68     11    352     65
    59     15    363     77
    52     17    371     91
    43     17    377    108
    33     16    380    128
    22     14    378    152
    12     11    369    181
     4     10    354    212
     0      9    334    246
     0     10    308    279
     0     13    280    309
     1     18    252    335
     1     23    225    356
     1     29    201    370
     1     36    181    380
     0     44    162    384
     0     53    145    386
     0     64    127    384
     1     76    108    380
     4     91     89    373
     7    106     69    363
    10    122     53    349
    12    139     40    331
    14    156     32    309
    14    175     28    283
    14    193     27    253
    16    212     26    222
    20    228     24    190
    26    241     20    159
    36    247     14    133
    48    247      9    112
    62    242      4     97
    77    234      1     87
    93    225      0     81
   108    217      0     76
   123    210      0     71
   137    205      0     64
   152    198      0     57
   167    189      0     50
   184    176      0     46
   201    160      0     46
   217    141      0     51
   232    120      0     60
   243     99      0     72
   250     79      0     85
   253     61      0     98
   252     46      2    111
   248     34      6    124
   239     26     10    140
   226     20     14    159
   210     17     17    180
   190     14     20    205
   169     11     24    230
   147      8     29    255
   127      5     34    278
   108      1     41    299
    90      0     48    317
    73      0     54    331
    55      1     61    342
    38      5     68    349
    22      8     77    353
     9     11     89    353
     1     12    105    349
     0     10    124    340
     0      8    145    327
     3      5    167    311
     7      2    189    292
     9      0    212    271
     8      0    236    251
     6      0    263    232
     3      1    292    214
     1      4    325    199
     0      6    360    185
     0      9    395    172
     2     11    426    161
     5     11    449    152
     8     10    463    147
    12      8    466    147
    14      6    460    153
    15      3    447    165
    14      2    430    182
    11      3    411    203
     6      5    389    227
     3      7    366    252
     2      8    340    276
     5      8    310    298
    14      6    278    317
    25      3    246    332
    38      0    215    344
    49      0    186    354
    57      0    162    361
    63      2    140    365
    69      5    119    367
    77      7     99    363
    90      9     81    353
   108      9     64    337
   129      9     50    316
   151     10     40    292
   169     11     34    268
   182     14     31    246
   192     17     29    226
   200     18     27    207
   211     18     24    187
   224     16     23    166
   239     12     25    143
   252      9     30    121
   260      7     41    101
   260      8     56     85
   252     10     74     73
   239     14     92     65
   223     17    109     59
   209     18    123     53
   197     16    137     47
   188     12    151     41
   180      7    167     36
   170      3    188     33
   160      1    212     32
   150      2    238     32
   145      5    262     33
   146      7    282     33
   154      9    293     32
   169      8    297     29
   187      6    294     27
   206      4    286     24
   227      4    276     23
   249      6    265     22
   277     10    255     23
   312     12    243     26
   353     13    229     30
   396     12    212     35
   437      8    193     39
   469      4    172     43
   490      1    152     47
   501      0    134     50
   505      2    118     54
   508      5    105     61
   512      7     92     72
   517      8     77     88
   520      7     61    109
   516      4     45    131
   501      2     30    155
   475      0     19    178
   439      0     12    200
   397      0     10    221
   355      0     10    243
   314      1     13    265
   275      1     15    289
   239      1     16    313
   205      0     18    338
   171      0     20    361
   141      0     22    382
   115      0     25    402
    95      0     27    418
    82      0     28    432
    74      0     27    442
    69      0     26    450
    65      0     24    456
    60      0     22    462
    54      0     23    468
    47      0     24    474
    41      0     26    481
    37      0     27    487
    37      0     28    491
    42      0     27    492
    49      0     25    488
    58      0     23    481
    67      0     21    471
    76      0     20    459
    84      0     20    447
    92      1     19    433
   101      1     19    418
   112      1     17    398
   126      1     15    375
   142      1     11    348
   160      0      8    317
   180      0      6    286
   199      0      5    255
   217      0      7    227
   232      0     12    201
   244      0     18    179
   252      0     25    158
   257      1     31    140
   260      2     37    123
   260      3     43    109
   259      4     50     96
   256      4     59     84
   251      3     72     74
   244      1     88     65
   234      0    108     55
   223      0    130     47
   209      0    153     39
   196      2    174     34
   185      6    193     32
   176     10    210     32
   171     13    224     33
   170     15    237     34
   171     13    248     34
   176     10    257     32
   181      6    263     29
   189      2    266     24
   200      0    266     21
   214      0    261     19
   234      0    254     19
   258      0    244     20
   286      2    232     23
   317      4    217     25
   348      7    200     25
   377      9    182     25
   403     10    163     23
   426     11    144     21
   445     12    126     18
   461     13    109     15
   471     17     92     14
   474     25     76     12
   468     37     59     12
   452     53     43     11
   430     70     29     12
   402     88     17     13
   374    106      8     15
   349    121      2     17
   328    136      0     19
   310    150      0     21
   293    166      0     22
   274    182      0     21
   253    200      0     19
   230    218      0     16
   210    236      0     12
   196    252      0      9
   190    265      0      6
   193    276      0      5
   203    284      0      4
   218    289      0      4
   233    289      0      6
   248    284      0      7
   260    275      0     10
   273    259      0     12
   289    239      0     14
   311    216      0     15
   338    193      0     15
   369    171      0     14
   399    154      0     12
   423    141      0     10
   440    131      0      8
   448    124      0      9
   452    115      0     10
   457    104      0     13
   467     90      0     16
   484     74      0     18
   509     58      0     18
   535     44      0     17
   559     34      2     15
   575     28      5     14
   583     24      9     13
   584     23     14     14
   583     20     18     14
   582     17     22     15
   583     13     26     14
   585      8     30     13
   586      5     38     13
   585      3     48     13
   580      2     61     15
   572      2     77     17
   560      2     95     18
   545      2    113     18
   526      3    133     17
   503      4    154     15
   475      6    177     14
   443      8    202     14
   410     10    230     15
   378     11    259     17
   348     10    287     19
   322      7    314     20
   301      4    338     19
   283      0    356     17
   270      0    368     14
   261      0    374     10
   258      3    376      8
   261      7    375      6
   270     10    372      7
   285     11    367      9
   306     10    361     11
   330      8    351     14
   356      5    337     15
   381      2    317     16
   404      0    292     15
   423      0    264     13
   438      0    238     11
   448      0    216      9
   455      0    201      9
   461      0    194      9
   466      0    190     10
   471      0    189     11
   475      0    189     12
   474      1    189     14
   465      1    191     17
   448      1    199     20
   420      1    212     23
   385      0    232     26
   344      0    255     29
   302      0    278     31
   262      0    300     35
   226      2    318     40
   195      3    334     48
   170      3    349     59
   149      3    362     73
   130      2    375     90
   113      1    384    108
    97      0    390    126
    83      0    392    143
    71      0    389    159
    61      2    382    175
    54      5    371    191
    48      9    356    207
    43     13    336    225
    37     18    311    243
    31     23    283    261
    23     28    254    278
    16     33    225    293
    10     38    200    304
     7     44    179    311
     6     51    161    314
     8     60    147    315
    12     73    133    312
    16     89    120    308
    20    106    105    300
    23    125     89    288
    25    142     73    273
    27    156     58    254
    29    169     47    232
    32    180     39    210
    37    190     35    189
    42    203     33    170
    48    217     33    154
    55    232     32    140
    62    247     29    128
    71    259     25    117
    81    269     19    104
    93    274     14     91
   108    275     10     77
   124    270      8     62
   140    260      8     48
   156    244      8     36
   170    224      9     26
   184    201      9     20
   202    178      8     16
   225    157      8     14
   255    141      7     13
   291    129      7     13
   328    122      7     14
   361    117      7     15
   385    112      8     16
   400    106      8     17
   409     96      7     17
   418     82      7     15
   433     66      7     13
   458     49      8      9
   494     33      9      6
   538     22     11      2
   582     16     13      0
   622     15     14      0
   655     17     16      0
   682     21     19      1
   704     25     22      2
   725     26     27      3
   745     25     33      3
   765     22     42      3
   782     19     51      2
   793     16     63      1
   794     15     75      0
   785     15     89      0
   763     16    102      0
   730     18    117      0
   689     19    132      0
   644     19    149      0
   598     20    169      0
   557     21    193      0
   520     23    222      0
   486     25    255      0
   451     27    289      0
   411     28    322      0
   364     28    352      0
   312     26    377      0
   260     23    397      0
   213     19    414      0
   175     15    428      0
   149     13    441      1
   130     12    454      1
   115     14    466      1
   100     18    477      0
    82     23    485      0
    63     27    492      0
    44     32    497      0
    29     36    500      0
    18     41    502      0
    12     48    501      0
     8     57    499      0
     5     68    494      0
     3     79    487      0
     2     89    478      0
     1     98    468      0
     1    104    458      0
     1    110    448      0
     1    118    437      0
     1    131    423      0
     1    149    407      0
     0    174    386      0
     1    204    361      0
     2    237    333      0
     3    270    304      0
     3    300    275      0
     3    327    248      0
     2    349    223      0
     1    368    201      0
     1    386    181      0
     0    404    163      0
     0    423    146      0
     0    444    129      0
     0    464    111      0
     0    479     94      0
     0    488     78      0
     4    490     64      0
     9    487     54      0
    15    483     47      0
    19    482     43      0
    22    485     40      0
    24    493     37      2
    25    502     33      3
    29    510     28      5
    36    512     22      5
    46    506     18      5
    59    493     16      3
    71    472     17      1
    83    447     21      0
    94    418     25      0
   106    387     29      1
   121    355     32      2
   138    323     32      3
   158    294     32      3
   177    267     33      2
   194    245     37      1
   207    226     43      0
   217    210     52      0
   225    196     63      1
   232    181     75      3
   237    165     88      5
   240    147    101      6
   239    129    116      7
   232    111    131      8
   221     94    149      9
   208     80    170     11
   193     69    193     15
   178     61    220     18
   164     55    250     22
   148     52    282     24
   131     49    315     26
   111     46    347     27
    92     41    376     30
    74     36    402     36
    60     30    425     44
    49     26    445     57
    42     24    463     71
    36     24    479     87
    30     26    490    103
    24     28    494    119
    16     29    490    136
    10     27    477    153
     6     24    457    172
     3     21    432    194
     2     18    405    218
     3     17    379    243
     2     18    355    269
     2     21    333    294
     1     22    312    317
     0     22    290    336
     0     20    266    354
     0     17    241    369
     0     13    217    384
     0     10    195    398
     0     10    175    414
     0     11    160    429
     0     13    147    444
     0     15    138    457
     0     17    130    468
     0     17    125    475
     0     17    121    478
     0     17    119    478
     0     17    118    474
     0     18    118    468
     0     20    119    461
     0     22    120    453
     0     25    122    445
     0     28    124    437
     0     32    128    428
     0     35    134    418
     0     36    142    404
     0     35    152    387
     1     33    163    367
     4     29    177    344
     6     27    192    320
     7     27    210    296
     7     30    229    272
     5     37    250    249
     3     47    270    228
     1     56    289    208
     0     64    304    188
     0     69    316    168
     0     73    327    148
     0     77    337    128
     0     85    348    108
     0     98    359     89
     2    118    368     72
     3    143    374     57
     5    172    375     47
     5    201    369     40
     5    226    358     37
     4    244    343     35
     2    256    325     35
     0    265    307     34
     0    272    290     32
     0    281    273     29
     0    295    258     24
     0    312    245     19
     0    331    236     16
     0    348    230     13
     0    362    226     12
     0    369    223     12
     0    370    221     13
     0    366    219     14
     0    359    219     16
     0    350    222     17
     0    341    231     18
     0    332    247     16
     0    320    269     13
     0    307    295      9
     0    290    322      4
     0    270    348      1
     0    249    369      0
     0    229    386      1
     0    212    397      3
     0    200    404      6
     0    192    406      8
     0    189    404      9
     0    189    400     10
     0    190    393     10
     0    192    384     11
     0    194    373     12
     0    198    359     14
     0    207    342     15
     0    220    321     16
     0    238    295     15
     0    260    267     14
     0    281    236     12
     0    300    207     11
     0    315    179     11
     0    327    155     11
     0    336    135     12
     0    345    117     14
     0    356    102     16
     0    369     89     19
     0    385     77     23
     0    401     66     28
     0    414     56     33
     1    422     48     37
     1    424     41     40
     1    421     36     44
     1    414     32     47
     0    408     29     53
     0    407     28     62
     0    411     27     73
     0    421     27     87
     2    432     28    103
     4    440     30    119
     6    440     31    135
     8    430     33    150
     8    409     34    166
     7    379     35    184
     5    346     36    204
     4    313     37    224
     4    282     37    245
     5    254     36    264
     8    229     36    281
    13    206     36    295
    19    185     35    307
    27    165     35    317
    36    146     34    325
    47    128     34    330
    58    112     34    332
    68     97     33    329
    77     82     33    321
    86     69     31    308
    94     59     28    291
   103     53     25    272
   115     52     21    253
   128     55     17    233
   144     59     14    215
   162     65     12    197
   178     69     10    180
   192     71      9    164
   203     72      7    149
   210     74      5    135
   213     78      3    122
   214     86      1    109
   214     97      0     97
   213    112      0     86
   213    130      0     75
   211    148      0     66
   208    167      1     58
   202    183      1     52
   192    198      0     48
   179    211      0     44
   164    223      0     41
   150    235      0     38
   138    249      0     34
   131    267      0     30
   130    287      0     27
   134    309      0     25
   143    330      0     24
   154    347      0     25
   163    358      0     25
   171    362      0     26
   175    359      0     26
   178    353      0     26
   182    344      0     25
   189    335      0     25
   202    326      0     25
   219    315      0     26
   240    303      1     26
   263    286      2     27
   283    265      4     29
   299    242      5     33
   310    216      5     39
   314    192      5     47
   315    169      5     56
   312    149      5     65
   309    131      7     73
   306    115      8     80
   304     99     10     87
   303     83     10     94
   301     68      9    104
   298     54      7    118
   291     42      5    134
   279     34      4    153
   260     29      6    172
   237     27     10    190
   212     28     16    204
   189     31     21    216
   172     34     26    224
   163     36     28    232
   162     35     29    240
   165     32     27    249
   169     28     25    258
   169     24     23    268
   166     21     21    275
   160     20     20    278
   155     20     19    276
   154     21     18    270
   161     21     17    260
   174     20     16    248
   193     17     16    236
   213     14     15    225
   233     10     14    215
   251      8     13    205
   267      7     12    197
   282      8     11    189
   296     11     11    183
   309     16     10    179
   318     21      9    177
   322     24      8    177
   320     25      8    179
   312     23      9    181
   301     20     12    185
   287     16     15    192
   272     15     20    203
   258     16     23    219
   244     21     26    239
   230     28     26    263
   215     35     25    287
   199     41     22    310
   182     47     20    330
   164     51     18    345
   145     57     18    356
   125     65     19    363
   104     75     21    366
    84     87     24    366
    65     99     25    364
    49    108     25    361
    37    116     23    357
    29    124     22    351
    23    133     20    343
    20    145     19    333
    17    161     19    319
    14    182     18    302
    12    205     17    282
    10    229     15    262
    10    252     13    243
    11    272     10    226
    12    289      8    211
    13    303      7    197
    12    315      6    181
    10    327      5    164
     8    340      5    146
     5    355      4    130
     3    373      4    116
     2    390      4    107
     2    404      4    103
     2    414      5    104
     2    418      5    106
     1    418      4    109
     0    414      2    111
     0    411      0    113
     0    408      0    115
     0    406      1    118
     2    405      4    125
     4    401      9    136
     5    395     14    151
     5    386     18    170
     5    374     20    192
     3    360     20    215
     1    344     20    240
     0    325     21    264
     0    303     24    286
     0    279     28    306
     0    254     33    325
     0    231     37    344
     1    209     40    365
     0    191     41    391
     0    175     40    422
     0    160     40    456
     0    143     41    488
     0    126     43    516
     0    108     46    536
     0     92     50    549
     1     80     52    555
     2     73     53    558
     2     68     52    562
     2     65     51    569
     2     62     50    579
     1     56     50    591
     0     48     52    601
     0     40     55    608
     0     32     58    612
     0     25     62    613
     0     21     65    613
     0     20     66    613
     0     20     65    612
     0     20     62    612
     0     21     58    610
     0     21     55    607
     0     20     52    602
     0     19     51    596
     1     18     52    590
     2     16     53    585
     3     16     54    581
     3     16     55    579
     3     15     55    577
     2     15     54    577
     1     13     53    578
     0     11     54    578
     0      7     57    579
     0      4     60    579
     0      2     63    578
     0      1     65    578
     0      1     65    577
     0      2     62    578
     0      3     60    578
     0      4     58    578
     0      6     58    578
     0      7     60    576
     0      8     64    574
     0     10     68    571
     1     10     72    569
     1     10     73    569
     2     10     74    569
     2     10     73    570
     1      9     73    569
     1      9     74    566
     1      9     77    560
     0      9     81    550
     0      9     86    539
     0      9     91    527
     0      8     95    514
     0      7     99    501
     1      6    103    487
     5      5    107    471
    10      4    113    453
    16      4    121    433
    20      3    131    410
    22      3    143    385
    23      3    156    358
    23      4    171    332
    26      5    184    306
    32      6    197    282
    44      7    209    259
    59      9    218    237
    77     12    226    217
    94     15    231    197
   109     17    235    178
   123     18    239    159
   136     17    244    141
   149     14    250    125
   165      9    257    112
   184      4    263    101
   206      0    268     93
   230      0    270     86
   256      1    268     78
   282      6    261     70
   306     11    251     62
   327     16    239     53
   343     18    227     46
   354     17    215     41
   361     15    204     38
   365     12    194     39
   368      9    184     40
   371      8    175     42
   374      8    168     42
   377      9    163     40
   378     10    160     36
   375     11    161     31
   368     12    165     26
   355     14    171     22
   337     16    178     20
   316     19    187     21
   292     22    198     23
   266     24    211     25
   240     24    228     26
   214     21    247     25
   189     16    269     23
   166     11    292     19
   145      6    315     16
   126      4    338     14
   109      4    359     14
    96      7    379     16
    85     10    397     18
    77     13    412     19
    69     15    425     19
    63     15    437     18
    57     13    447     15
    51     12    457     13
    46     11    466     11
    42     11    474     11
    38     13    479     12
    36     15    481     14
    35     16    480     14
    36     16    474     14
    39     14    466     12
    44     10    455      9
    53      5    445      8
    64      2    437      9
    77      0    431     11
    91      0    428     15
   103      1    426     19
   116      5    424     21
   130      9    420     21
   146     14    411     18
   167     18    397     13
   193     20    379      7
   222     20    359      3
   252     19    338      0
   280     15    319      0
   302     11    301      0
   317      6    286      1
   326      3    272      5
   330      2    260      8
   334      4    249     12
   339      7    240     14
   346     11    233     16
   353     14    227     15
   357     16    222     13
   356     18    219      9
   347     18    217      6
   333     18    216      4
   314     18    217      3
   295     18    221      5
   276     19    230      8
   261     19    243     11
   247     18    260     14
   232     16    280     15
   216     13    301     15
   197     10    322     13
   176      8    340     11
   153      8    356      9
   131      8    370      7
   112      9    383      6
    95     10    396      5
    81     11    411      4
    69     12    427      4
    59     14    446      3
    51     16    465      3
    44     19    482      4
    37     23    495      4
    31     27    502      4
    26     31    504      4
    20     35    500      4
    14     40    495      3
     9     46    490      2
     4     52    489      1
     1     58    491      0
     0     64    493      0
     0     70    493      0
     0     77    488      1
     3     86    476      2
     7     95    459      4
    11    106    440      5
    13    116    421      7
    15    128    405      7
    15    139    391      7
    14    150    379      7
    13    162    366      6
    14    176    351      4
    16    192    331      3
    21    209    309      3
    28    226    286      3
    35    243    264      3
    43    256    243      4
    52    267    223      4
    62    274    204      4
    73    279    186      4
    86    281    167      3
    99    282    149      3
   111    280    132      2
   122    276    118      1
   131    270    107      0
   139    260    100      0
   148    249     95      0
   159    235     92      1
   173    221     89      2
   189    207     87      4
   205    190     85      5
   217    173     85      5
   225    155     87      5
   226    137     92      4
   223    120    101      3
   216    104    112      2
   208     89    126      1
   201     76    140      0
   194     63    153      0
   186     51    167      0
   178     40    181      0
   169     30    196      0
   159     22    215      0
   151     17    237      0
   144     15    262      0
   139     14    290      0
   134     15    317      0
   128     16    344      0
   119     16    370      0
   107     16    393      0
    92     16    416      0
    76     14    437      0
    61     12    457      0
    48      9    475      0
    39      6    492      0
    33      3    506      0
    30      1    518      0
    28      0    526      0
    28      1    533      0
    29      2    538      0
    32      4    542      0
    36      5    546      0
    42      6    550      1
    50      5    553      1
    59      5    555      1
    68      5    554      1
    78      7    552      0
    87      9    547      0
    96     11    539      0
   103     11    529      0
   110     10    515      0
   119      7    500      1
   130      4    483      1
   145      1    465      1
   165      0    447      1
   189      0    430      1
   212      0    414      2
   233      0    399      5
   246      1    383     11
   253      2    366     19
   255      4    346     29
   258      5    323     39
   266      7    299     48
   280      7    274     56
   300      7    251     62
   322      5    231     67
   339      3    213     73
   348      1    197     82
   348      0    181     95
   340      0    164    111
   326      0    146    130
   310      0    127    151
   294      0    111    171
   277      0     99    190
   258      0     91    206
   238      0     87    221
   217      0     87    236
   196      0     87    252
   176      0     86    270
   159      0     82    292
   144      0     77    316
   129      0     71    341
   114      0     66    363
    98      0     61    383
    81      0     60    398
    66      0     60    408
    54      0     63    416
    46      0     68    422
    42      0     74    428
    42      0     79    433
    42      1     82    438
    43      3     83    441
    41      5     82    442
    38      8     78    441
    34     12     74    437
    29     15     69    432
    25     19     65    428
    22     22     63    423
    20     27     61    419
    17     33     60    414
    14     42     57    407
    11     54     54    397
     9     70     52    384
    10     88     50    369
    15    107     50    352
    23    125     52    336
    31    140     54    319
    37    151     55    303
    40    159     53    286
    40    164     48    268
    36    168     40    249
    32    172     32    227
    31    176     25    206
    33    180     22    185
    40    185     22    166
    52    190     24    150
    65    195     27    136
    79    200     29    125
    92    205     27    115
   102    207     23    106
   110    208     17     96
   116    205     13     86
   122    200     12     77
   127    191     14     70
   133    181     19     65
   141    170     26     63
   150    158     32     63
   161    145     36     64
   173    133     37     65
   185    120     37     65
   196    107     34     65
   202     94     31     65
   204     83     28     67
   200     73     25     72
   192     64     23     80
   183     56     22     92
   174     49     23    106
   168     41     25    121
   165     33     28    136
   163     26     30    150
   161     19     31    165
   157     13     30    179
   151      8     27    195
   141      5     24    210
   130      3     22    226
   120      1     23    242
   111      1     25    256
   104      0     30    269
    99      0     34    278
    96      0     37    285
    95      0     38    288
    95      1     38    288
    96      3     37    286
   100      4     35    281
   106      4     35    275
   115      4     35    268
   124      2     35    260
   135      1     34    251
   145      0     31    242
   154      0     27    231
   162      2     22    220
   169      6     17    207
   174     12     14    193
   178     20     13    178
   180     29     15    163
   183     38     17    147
   185     47     20    132
   189     55     23    117
   194     61     24    103
   202     67     24     91
   209     73     23     79
   213     80     21     68
   211     89     18     57
   202    101     15     48
   185    115     13     40
   164    131     12     34
   144    147     13     30
   127    165     15     27
   116    182     17     24
   114    200     20     21
   117    217     22     18
   124    232     22     14
   132    246     21      9
   139    259     17      6
   146    271     13      4
   150    284      9      3
   152    298      7      4
   153    312      7      4
   153    322     10      5
   154    328     14      4
   157    328     19      3
   166    321     23      1
   180    311     25      0
   197    300     26      0
   216    291     25      0
   233    283     23      0
   246    276     22      0
   253    268     23      0
   258    257     25      0
   262    242     29      0
   269    225     35      0
   279    208     41      1
   292    194     48      3
   304    181     55      5
   313    169     63      8
   317    155     72      8
   314    139     82      8
   306    120     93      5
   294     98    106      3
   281     78    121      0
   268     60    139      0
   255     47    158      1
   242     39    179      4
   228     34    201     10
   211     31    222     18
   192     28    242     26
   171     24    260     34
   150     20    276     42
   132     15    290     48
   117     11    303     54
   105      7    315     60
    96      5    328     66
    86      4    343     75
    75      4    361     86
    62      5    380    100
    47      6    395    117
    32      7    405    136
    20      9    406    155
    11     11    397    172
     6     16    380    188
     4     21    359    202
     4     26    340    215
     4     31    324    228
     3     35    313    240
     2     36    306    251
     0     36    298    261
     0     36    287    270
     0     39    270    277
     0     45    249    284
     0     54    226    290
     0     67    203    295
     0     79    183    299
     0     90    167    301
     0     99    154    298
     0    107    143    292
     0    115    133    281
     0    126    123    268
     0    142    115    253
     0    164    107    239
     0    188    100    225
     0    213     95    213
     0    235     91    200
     0    251     89    188
     0    260     89    174
     0    261     91    159
     0    257     96    144
     0    251    103    130
     0    244    111    116
     0    239    119    102
     0    237    126     89
     0    239    132     76
     0    241    137     64
     1    242    142     54
     5    239    149     45
    13    232    159     38
    23    219    173     33
    35    203    191     29
    48    184    209     24
    60    165    227     18
    72    147    241     12
    84    132    251      7
   100    120    257      2
   118    111    259      0
   139    104    260      0
   162     99    260      0
   185     93    262      2
   207     87    265      3
   228     79    270      4
   248     69    276      3
   269     58    279      2
   291     45    279      1
   314     34    274      0
   335     25    263      0
   355     20    246      0
   371     18    227      0
   384     18    209      1
   395     20    194      1
   405     21    183      1
   415     21    178      1
   423     20    176      0
   428     16    176      0
   428     11    174      0
   422      6    172      0
   412      3    170      0
   397      0    169      2
   382      0    171      4
   368      0    176      6
   354      0    185      7
   342      1    197      9
   328      1    210     10
   313      1    224     12
   294      1    237     14
   270      1    252     16
   243      1    266     18
   214      0    280     20
   186      0    293     22
   159      0    305     25
   137      0    315     30
   120      0    324     38
   106      0    332     49
    95      0    340     62
    84      0    346     76
    73      0    351     89
    61      0    352    100
    49      0    349    109
    40      0    343    118
    34      0    334    128
    31      0    324    141
    32      0    315    157
    36      0    308    175
    40      0    301    194
    44      0    294    210
    48      0    284    223
    51      0    270    231
    53      0    252    235
    55      0    231    236
    59      0    211    235
    63      0    191    234
    70      0    173    233
    80      0    156    233
    92      1    140    233
   106      1    125    233
   122      0    110    233
   137      0     96    233
   152      0     85    231
   164      0     75    227
   173      0     68    218
   178      1     63    206
   181      2     58    190
   184      2     53    172
   189      1     47    154
   197      0     40    138
   209      0     33    124
   226      0     27    114
   245      2     23    105
   264      5     19     98
   280     10     18     91
   293     13     18     82
   303     15     18     73
   310     14     19     64
   318     10     18     54
   327      6     17     45
   337      2     15     36
   348      0     13     29
   360      0     11     22
   371      0      9     16
   380      0      8     10
   389      0      7      6
   397      0      6      3
   406      0      4      1
   417      0      4      0
   429      2      4      1
   441      3      6      2
   453      5      9      4
   462      6     12      5
   469      5     14      5
   472      4     13      5
   475      2     11      4
   479      0      8      3
   484      0      4      2
   492      0      1      1
   500      1      0      0
   507      4      0      0
   510      7      0      0
   510     12      0      0
   507     15      0      0
   505     19      0      0
   506     22      0      0
   511     25      0      0
   519     29      1      0
   527     33      3      0
   531     39      5      0
   530     45      6      0
   522     51      6      0
   509     56      5      0
   492     62      3      0
   473     69      1      0
   452     78      0      0
   430     91      0      0
   407    106      0      0
   384    122      0      0
   360    139      1      0
   337    153      1      0
   314    164      1      0
   289    175      0      0
   264    186      0      0
   238    203      0      0
   212    225      0      0
   189    254      0      2
   171    285      0      3
   158    317      1      4
   149    345      1      4
   140    369      1      2
   127    389      1      1
   111    408      1      1
    91    426      0      2
    71    444      0      6
    55    461      0     10
    43    475      1     14
    37    486      3     17
    35    496      6     18
    33    506      9     18
    30    519     12     19
    26    536     14     23
    23    553     14     31
    22    568     15     42
    24    578     14     54
    28    581     15     67
    32    578     16     79
    35    570     19     90
    33    560     23    102
    28    549     27    114
    21    538     30    130
    12    524     34    147
     6    505     37    166
     2    482     41    185
     0    457     47    203
     0    431     54    220
     1    409     62    236
     1    390     70    253
     1    375     76    270
     0    359     80    287
     0    341     83    304
     0    319     87    319
     0    294     93    331
     0    267    101    340
     0    240    113    344
     0    215    128    346
     0    193    144    347
     0    173    161    346
     0    154    177    344
     0    135    193    341
     1    118    209    336
     4    102    225    327
     6     90    241    316
     8     81    258    303
     9     75    275    289
     9     70    293    275
     7     65    312    263
     5     56    332    254
     3     45    352    246
     2     32    370    239
     1     18    386    233
     1      8    397    227
     0      1    405    222
     0      0    410    217
     0      1    414    216
     0      6    418    217
     1     11    423    221
     4     15    429    228
     7     16    432    235
    10     16    433    241
    12     13    429    246
    11     11    420    250
     8      8    408    255
     5      6    394    262
     1      4    380    270
     0      3    367    281
     0      2    355    292
     0      1    343    302
     0      0    330    312
     0      0    315    320
     0      0    299    327
     0      0    283    333
     0      0    270    336
     0      1    260    338
     0      2    255    336
     0      2    254    330
     0      2    256    319
     0      1    260    305
     0      0    264    289
     1      0    269    273
     2      0    274    256
     4      0    281    240
     4      3    291    226
     4      8    303    212
     2     13    318    198
     0     19    333    184
     0     24    346    170
     1     30    357    156
     5     35    365    142
    12     40    370    128
    19     46    374    114
    25     53    376    101
    28     62    377     89
    28     71    379     78
    24     81    380     69
    19     90    382     61
    13     98    382     55
     9    107    380     50
     8    116    376     45
     9    127    368     40
    13    139    356     36
    20    151    339     32
    27    163    319     28
    35    171    297     25
    42    175    275     22
    47    174    254     19
    51    171    235     17
    55    167    218     14
    61    165    202     12
    68    167    186     11
    77    171    169     10
    89    176    152     10
   101    179    135     12
   114    179    119     13
   127    174    104     15
   140    165     90     17
   152    153     79     18
   164    141     70     20
   174    130     62     22
   183    119     55     24
   190    110     49     28
   194    102     44     32
   196     96     40     37
   196     93     36     41
   196     92     32     45
   195     94     29     50
   194     97     25     56
   191     99     21     63
   186     98     18     72
   179     93     16     83
   170     83     14     94
   161     72     15    105
   151     61     16    117
   142     51     19    129
   134     45     21    143
   128     41     22    157
   123     38     22    171
   117     37     21    185
   111     36     18    196
   104     38     16    204
    96     41     14    209
    88     47     14    213
    81     55     15    218
    75     64     18    224
    70     72     22    232
    64     79     24    241
    57     85     25    249
    50     90     25    255
    42     97     24    257
    35    107     24    256
    29    119     23    252
    26    134     24    246
    23    150     25    240
    21    167     25    233
    18    182     25    226
    14    196     24    216
     9    209     22    205
     5    220     20    191
     2    231     18    177
     0    242     16    163
     1    254     15    150
     1    266     14    139
     2    278     14    131
     2    289     14    124
     0    299     14    116
     0    308     15    107
     0    317     17     97
     2    325     18     85
     8    332     19     73
    16    339     17     62
    25    345     14     54
    31    350      9     48
    35    352      5     43
    36    352      2     39
    35    349      0     35
    35    343      2     32
    36    334      4     28
    42    324      7     25
    51    313      9     23
    63    303      9     20
    78    296      7     18
    92    289      4     16
   105    283      2     14
   116    275      0     12
   125    265      0     11
   132    254      0     11
   139    244      2     13
   147    238      4     14
   158    235      6     15
   171    237      6     13
   187    240      6     11
   203    241      5      7
   217    239      4      3
   228    233      2      0
   233    223      1      0
   234    213      0      1
   234    203      0      5
   234    197      0     10
   237    193      0     13
   243    191      1     15
   249    191      3     15
   253    193      5     13
   251    197      6     10
   242    203      7      8
   226    211      8     10
   206    221      8     14
   188    234      7     21
   174    250      7     28
   167    270      8     35
   166    294      9     39
   167    321     10     41
   167    348     12     42
   160    374     14     44
   147    395     17     48
   127    411     19     57
   105    421     21     70
    84    428     23     86
    68    434     24    102
    58    441     24    116
    54    449     25    125
    53    458     27    132
    51    466     31    136
    45    472     37    140
    35    475     43    147
    23    474     49    157
    12    469     52    171
     3    461     54    186
     0    449     54    203
     0    435     53    218
     2    420     51    232
     5    403     51    245
     7    386     52    256
     7    369     55    267
     5    351     61    279
     3    332     68    292
     1    313     77    305
     0    294     87    319
     0    275     97    330
     0    255    107    338
     0    235    117    342
     0    214    126    342
     1    192    135    337
     1    168    144    330
     1    145    154    321
     3    124    165    313
     7    107    176    305
    14     95    188    296
    23     89    199    286
    34     85    210    274
    46     82    221    260
    57     76    232    244
    66     66    244    228
    74     53    257    213
    82     38    270    200
    91     24    283    188
   102     14    295    177
   117     10    304    166
   135     11    311    154
   155     15    316    142
   176     18    320    130
   196     20    322    119
   217     18    323    110
   239     15    324    103
   262     11    324     97
   287      9    323     91
   312      8    319     85
   335     10    314     79
   356     13    307     75
   372     15    298     72
   383     14    288     71
   390     12    275     72
   393      8    261     75
   394      4    245     79
   395      2    228     84
   397      3    211     90
   400      6    194     97
   405      9    178    106
   410     12    164    117
   414     12    151    130
   414     10    138    144
   410      7    126    159
   400      3    115    172
   385      1    104    185
   367      0     96    196
   347      0     89    206
   327      0     85    217
   307      1     83    231
   287      1     83    247
   266      1     82    268
   244      1     80    292
   222      0     77    316
   200      0     72    338
   179      0     66    355
   159      0     60    366
   140      0     55    372
   122      0     52    376
   104      2     50    381
    88      4     50    389
    73      7     51    402
    60      8     52    419
    51      9     55    436
    46      7     57    450
    43      5     59    459
    40      2     60    462
    37      0     59    461
    33      0     57    457
    26      1     54    453
    18      5     50    450
    12     11     45    448
     7     18     43    447
     5     25     42    443
     7     31     43    438
    10     36     45    432
    13     38     47    424
    15     39     49    418
    14     40     48    412
    12     42     45    407
    10     47     42    402
     8     57     38    396
     9     70     35    387
    11     87     34    375
    15    104     34    362
    20    120     35    347
    25    132     36    333
    30    140     36    319
    34    143     35    306
    37    144     32    292
    40    146     28    277
    42    149     23    261
    43    156     19    244
    44    166     16    227
    46    178     15    209
    52    189     15    192
    60    198     16    176
    72    204     18    161
    84    207     20    148
    94    208     22    136
   103    205     22    125
   108    201     22    116
   113    196     22    107
   118    190     21     99
   126    184     21     90
   138    178     20     81
   154    172     21     71
   170    167     21     62
   184    161     22     55
   193    154     24     48
   198    146     26     44
   198    137     30     40
   197    128     35     38
   196    120     40     36
   199    112     46     33
   204    106     53     31
   210     99     60     28
   215     91     67     24
   216     82     74     20
   212     72     81     15
   203     62     88     11
   193     53     97      8
   182     46    108      6
   176     42    122      5
   173     40    138      6
   174     40    157      7
   177     41    178      8
   181     41    198      8
   183     40    217      7
   183     37    234      5
   181     32    249      3
   179     26    263      1
   176     20    277      0
   174     16    291      0
   172     15    307      0
   172     15    323      0
   176     18    338      0
   185     21    352      0
   198     22    364      0
   216     21    372      0
   236     16    378      1
   254     10    382      1
   269      5    384      1
   279      2    385      1
   286      3    386      1
   290      6    387      0
   296     11    388      0
   305     16    388      0
   319     19    385      0
   337     21    377      0
   357     22    364      0
   375     22    347      0
   389     23    326      1
   396     25    306      1
   396     27    288      1
   389     27    275      1
   377     26    268      2
   365     23    265      4
   355     20    263      5
   349     18    261      5
   347     18    255      4
   347     22    247      3
   346     27    239      1
   340     35    233      0
   329     41    231      0
   312     45    235      1
   291     46    244      4
   268     45    254      7
   247     43    263      9
   227     42    269     11
   208     43    271     10
   188     47    271      7
   167     55    271      4
   146     65    274      1
   126     76    282      0
   109     87    294      0
    96     99    309      0
    87    112    324      1
    80    125    335      3
    74    137    342      4
    66    150    344      4
    57    161    343      3
    48    171    339      2
    41    181    334      1
    36    191    330      0
    34    204    324      0
    34    218    318      0
    33    236    309      0
    30    255    298      0
    25    275    284      0
    18    293    270      0
    11    311    255      0
     5    327    241      0
     1    342    228      0
     0    357    217      0
     0    371    206      1
     0    384    197      1
     0    395    187      2
     0    404    177      2
     0    409    165      2
     0    414    151      1
     0    419    135      0
     0    428    119      0
     0    442    104      0
     0    462     91      1
     0    485     81      2
     0    509     73      3
     0    529     67      4
     1    544     62      5
     1    550     56      6
     1    550     50      7
     1    546     44     10
     1    542     38     14
     0    542     33     17
     0    547     30     19
     0    557     27     19
     0    571     24     18
     0    585     21     16
     0    595     19     14
     0    599     18     13
     0    595     18     15
     0    585     20     19
     0    570     21     26
     2    555     23     35
     4    543     22     44
     5    536     20     52
     6    533     17     59
     6    535     13     65
     5    538     11     72
     3    541     12     80
     1    542     15     89
     0    539     19    100
     0    531     25    111
     0    518     30    121
     0    500     34    130
     0    477     37    138
     0    453     38    146
     0    429     38    155
     0    407     37    166
     0    390     36    180
     0    378     34    196
     0    371     33    214
     0    365     34    232
     0    359     36    250
     0    350     40    268
     0    336     47    282
     2    316     54    294
     5    293     61    302
     8    269     67    306
    11    245     71    308
    12    223     74    309
    12    206     77    310
    11    191     79    311
    10    179     82    313
    11    168     86    314
    12    158     90    315
    14    147     94    313
    18    137     98    309
    22    126    103    305
    25    115    109    300
    29    103    115    294
    33     91    124    289
    39     79    133    282
    45     68    142    273
    54     58    151    262
    64     50    157    249
    75     44    162    233
    88     40    165    217
    99     37    167    202
   109     34    171    188
   117     31    176    175
   123     27    185    163
   129     22    196    152
   135     18    208    140
   144     15    219    127
   158     13    228    114
   176     14    232    101
   198     16    233     88
   223     19    230     77
   247     22    225     68
   269     25    221     62
   287     26    217     59
   300     27    215     58
   310     26    214     57
   318     25    212     55
   327     24    209     52
   337     23    203     49
   348     22    196     44
   360     22    188     39
   369     21    180     34
   376     20    174     28
   379     16    170     22
   379     12    168     16
   378      8    169     10
   377      3    170      6
   377      0    172      4
   380      0    173      4
   383      0    173      5
   384      3    171      6
   382      7    169      6
   375     11    168      6
   364     15    168      4
   349     16    171      1
   333     15    177      0
   317     12    186      0
   304      9    195      0
   293      6    204      0
   284      6    210      0
   277      8    213      0
   270     12    215      0
   263     17    216      0
   256     22    220      0
   249     26    226      0
   242     27    235      1
   236     25    247      3
   232     22    258      5
   228     18    269      6
   225     13    277      6
   224      9    283      4
   224      7    286      3
   227      6    286      1
   233      7    285      0
   241      9    282      0
   250     13    278      0
   258     19    274      0
   265     26    271      0
   270     32    269      0
   274     38    269      0
   279     42    269      0
   284     45    267      0
   290     47    260      0
   296     49    248      0
   300     53    231      0
   302     61    212      0
   302     72    193      0
   301     85    179      0
   302     98    169      0
   304    108    163      0
   309    114    158      0
   312    115    151      0
   313    114    141      0
   309    115    128      0
   301    120    115      0
   290    132    103      0
   278    150     94      0
   267    172     89      0
   258    195     84      1
   252    216     80      1
   247    233     74      1
   243    247     66      0
   239    259     58      0
   235    270     51      0
   230    282     45      0
   224    295     41      1
   216    308     39      4
   206    321     37      7
   195    334     34      9
   186    345     30     10
   181    356     26      9
   183    367     22      7
   193    376     19      4
   211    384     16      1
   232    389     14      0
   253    388     12      0
   268    384      9      0
   278    375      6      0
   283    364      3      0
   286    354      1      0
   291    346      1      0
   300    340      1      0
   314    336      3      0
   331    331      5      0
   349    323      7      0
   364    311      8      0
   374    295      7      0
   382    276      6      0
   389    257      4      0
   397    238      1      0
   407    222      0      1
   420    209      0      2
   432    199      0      2
   444    190      1      2
   452    182      4      2
   458    174      6      1
   460    165      8      0
   462    155      8      0
   463    146      7      0
   465    139      5      0
   468    136      3      0
   472    136      1      0
   477    139      0      0
   483    143      0      0
   488    146      0      0
   493    147      0      0
   497    145      1      0
   496    143      1      0
   492    141      1      0
   482    144      0      0
   469    152      0      0
   453    166      0      0
   436    183      0      0
   419    200      0      0
   402    214      0      0
   386    224      0      0
   369    230      0      1
   352    235      0      2
   334    242      0      3
   316    252      0      3
   296    267      0      2
   275    286      0      2
   255    307      0      0
   235    328      0      0
   217    349      0      0
   202    369      0      0
   191    389      0      1
   184    408      0      3
   179    424      0      4
   174    435      0      4
   169    442      0      3
   162    443      0      2
   152    441      0      1
   141    439      0      0
   129    440      0      0
   118    447      1      0
   109    459      1      0
   102    474      2      0
    99    489      2      0
    98    501      1      0
    98    506      1      0
   100    504      0      0
   101    497      0      0
   102    489      0      0
   102    481      0      0
   101    477      0      0
   101    479      0      0
   102    486      0      0
   104    496      0      0
   108    506      0      0
   112    513      0      1
   116    514      0      1
   120    510      0      1
   125    502      0      1
   132    490      0      1
   142    478      0      0
   154    466      0      0
   167    456      0      0
   179    446      1      0
   188    437      1      0
   192    428      1      0
   191    421      1      0
   187    414      1      0
   184    410      0      0
   183    406      0      0
   187    402      0      0
   196    394      0      0
   209    382      0      0
   224    367      0      0
   239    352      0      0
   254    339      0      0
   267    331      0      0
   280    327      0      0
   293    325      1      0
   304    322      3      0
   314    316      4      0
   323    306      7      0
   330    291      9      0
   336    274     10      1
   344    256     10      2
   355    240     10      4
   368    225      8      5
   383    211      6      5
   398    196      5      5
   411    182      4      5
   422    166      6      4
   432    152      8      2
   442    138     11      1
   452    127     14      0
   464    117     18      0
   476    109     20      0
   485    102     22      0
   491     96     24      0
   492     91     24      0
   490     87     24      0
   488     82     24      0
   488     77     24      0
   493     72     25      0
   503     65     28      0
   514     58     33      1
   523     51     38      2
   528     45     45      3
   525     40     51      3
   515     37     58      2
   503     35     63      1
   493     35     69      0
   488     34     75      0
   490     33     81      0
   496     31     87      1
   505     27     93      3
   511     22     99      4
   510     17    106      4
   503     14    112      3
   491     12    120      2
   476     12    129      1
   463     14    138      0
   454     15    146      0
   450     16    154      0
   450     15    160      0
   451     12    165      0
   450      8    170      0
   444      4    174      0
   434      0    178      0
   421      0    182      0
   406      0    185      0
   394      3    187      0
   386      7    189      0
   384     10    191      0
   388     11    193      0
   395     11    197      0
   402      9    203      0
   406      5    209      2
   406      2    215      3
   401      0    220      5
   395      0    223      6
   387      0    224      7
   382      1    224      7
   381      4    224      6
   383      7    223      4
   390     11    221      2
   401     13    219      0
   415     13    215      0
   430     12    211      0
   444      8    206      0
   456      5    201      0
   466      2    198      1
   471      0    195      1
   474      0    193      1
   475      0    192      0
   477      0    190      0
   480      0    187      0
   484      0    183      0
   490      1    178      0
   497      2    173      0
   505      4    167      0
   513      6    161      0
   521      7    155      0
   528      7    149      0
   534      7    141      0
   538      5    133      0
   539      4    123      0
   539      2    111      0
   538      1     99      0
   538      0     86      0
   540      0     75      0
   544      0     66      0
   548      0     60      0
   551      1     58      1
   554      2     58      1
   556      4     59      1
   560      5     59      0
   566      4     56      0
   575      3     52      0
   584      1     44      0
   591      0     36      1
   592      0     28      2
   588      3     22      4
   581      7     19      6
   574     12     19      6
   570     16     20      5
   571     18     21      4
   579     17     21      2
   589     15     20      0
   600     13     17      0
   609     12     14      0
   614     11     12      0
   616     11     10      0
   616     12     10      0
   615     13     10      0
   613     14      9      0
   610     15      7      0
   607     17      5      0
   602     19      2      0
   598     19      0      0
   594     19      0      0
   592     16      0      0
   592     11      0      0
   594      6      1      0
   598      1      1      0
   602      0      1      0
   604      0      0      0
   604      3      0      0
   602      8      0      0
   596     12      0      0
   588     16      0      0
   581     18      0      0
   575     19      0      0
   572     19      0      0
   572     20      0      0
   575     21      0      0
   580     23      0      0
   584     25      0      0
   586     27      0      0
   585     30      0      0
   582     34      0      0
   577     39      0      0
   572     45      0      0
   568     54      0      0
   563     63      0      0
   559     71      0      0
   552     78      0      0
   542     82      0      0
   530     84      0      0
   515     84      0      0
   501     83      0      0
   487     84      0      0
   476     86      0      0
   468     93      0      0
   460    103      0      0
   453    117      0      0
   445    133      0      0
   436    151      0      0
   426    170      0      0
   415    187      0      0
   404    201      0      0
   393    213      0      0
   380    221      0      0
   364    227      0      0
[truncated: 24,697 more chars]
